# Supplementary material for: Tumor Mutational Burden Determined by Panel Sequencing Predicts Survival After Immunotherapy in Patients With Advanced Gastric Cancer
Source: Front Oncol. 2020 Mar 13;10:314. doi: 10.3389/fonc.2020.00314 (PMC7082319; doi:10.3389/fonc.2020.00314)
Supplement: Supplementary file 2 [file Table_2.xlsx]

## Sheet: Oncomine_TML.20170222.designed
track type=bedDetail ionVersion=4.0 name="Oncomine_TML.20170222" description="Oncomine_TML.20170222"
chr1	2488068	2488201	242431688	0	+	.	GENE_ID=TNFRSF14;Pool=1
chr1	2489144	2489273	262048751	0	+	.	GENE_ID=TNFRSF14;Pool=2
chr1	2489772	2489907	241330530	0	+	.	GENE_ID=TNFRSF14;Pool=1
chr1	2491241	2491331	242158034	0	+	.	GENE_ID=TNFRSF14;Pool=2
chr1	2491314	2491444	242161604	0	+	.	GENE_ID=TNFRSF14;Pool=1
chr1	2492059	2492154	264057049	0	+	.	GENE_ID=TNFRSF14;Pool=2
chr1	2493062	2493190	239707106	0	+	.	GENE_ID=TNFRSF14;Pool=1
chr1	2493181	2493295	239720969	0	+	.	GENE_ID=TNFRSF14;Pool=2
chr1	2494578	2494671	266253379	0	+	.	GENE_ID=TNFRSF14;Pool=1
chr1	2494628	2494760	266254908	0	+	.	GENE_ID=TNFRSF14;Pool=2
chr1	6527529	6527653	294866890	0	+	.	GENE_ID=PLEKHG5;Pool=1
chr1	6527815	6527915	294020310	0	+	.	GENE_ID=PLEKHG5;Pool=2
chr1	6527906	6528025	294022088	0	+	.	GENE_ID=PLEKHG5;Pool=1
chr1	6528025	6528165	294023907	0	+	.	GENE_ID=PLEKHG5;Pool=2
chr1	6528161	6528293	294026880	0	+	.	GENE_ID=PLEKHG5;Pool=1
chr1	6528282	6528404	294029495	0	+	.	GENE_ID=PLEKHG5;Pool=2
chr1	6528391	6528519	294044396	0	+	.	GENE_ID=PLEKHG5;Pool=1
chr1	6528516	6528656	294048929	0	+	.	GENE_ID=PLEKHG5;Pool=2
chr1	6529100	6529234	294260986	0	+	.	GENE_ID=PLEKHG5;Pool=1
chr1	6529392	6529514	295414203	0	+	.	GENE_ID=PLEKHG5;Pool=2
chr1	6529495	6529623	295371486	0	+	.	GENE_ID=PLEKHG5;Pool=1
chr1	6529615	6529712	295379979	0	+	.	GENE_ID=PLEKHG5;Pool=2
chr1	6529712	6529823	295386119	0	+	.	GENE_ID=PLEKHG5;Pool=1
chr1	6530198	6530310	293783932	0	+	.	GENE_ID=PLEKHG5;Pool=2
chr1	6530307	6530437	293788128	0	+	.	GENE_ID=PLEKHG5;Pool=1
chr1	6530472	6530607	294989499	0	+	.	GENE_ID=PLEKHG5;Pool=2
chr1	6530604	6530722	294993383	0	+	.	GENE_ID=PLEKHG5;Pool=1
chr1	6530706	6530831	294263207	0	+	.	GENE_ID=PLEKHG5;Pool=2
chr1	6530797	6530910	294266574	0	+	.	GENE_ID=PLEKHG5;Pool=1
chr1	6530911	6531047	294267858	0	+	.	GENE_ID=PLEKHG5;Pool=2
chr1	6531056	6531171	294304450	0	+	.	GENE_ID=PLEKHG5;Pool=1
chr1	6531564	6531660	293957501	0	+	.	GENE_ID=PLEKHG5;Pool=2
chr1	6531640	6531774	293958259	0	+	.	GENE_ID=PLEKHG5;Pool=1
chr1	6531783	6531873	294791500	0	+	.	GENE_ID=PLEKHG5;Pool=2
chr1	6532521	6532603	295272457	0	+	.	GENE_ID=PLEKHG5;Pool=1
chr1	6532598	6532696	295279645	0	+	.	GENE_ID=PLEKHG5;Pool=2
chr1	6532984	6533114	294024687	0	+	.	GENE_ID=PLEKHG5;Pool=1
chr1	6533113	6533236	294031686	0	+	.	GENE_ID=PLEKHG5;Pool=2
chr1	6533249	6533377	294478446	0	+	.	GENE_ID=PLEKHG5;Pool=1
chr1	6533400	6533518	294479424	0	+	.	GENE_ID=PLEKHG5;Pool=2
chr1	6534071	6534167	294004934	0	+	.	GENE_ID=PLEKHG5;Pool=1
chr1	6534166	6534252	294008013	0	+	.	GENE_ID=PLEKHG5;Pool=2
chr1	6534436	6534569	293934686	0	+	.	GENE_ID=PLEKHG5;Pool=1
chr1	6534558	6534667	293942004	0	+	.	GENE_ID=PLEKHG5;Pool=2
chr1	6535099	6535223	293975925	0	+	.	GENE_ID=PLEKHG5;Pool=1
chr1	6535484	6535603	294368728	0	+	.	GENE_ID=PLEKHG5;Pool=2
chr1	6535976	6536101	294092006	0	+	.	GENE_ID=PLEKHG5;Pool=1
chr1	6537550	6537638	294215904	0	+	.	GENE_ID=PLEKHG5;Pool=2
chr1	6537634	6537737	294219723	0	+	.	GENE_ID=PLEKHG5;Pool=1
chr1	6556551	6556651	294593642	0	+	.	GENE_ID=PLEKHG5;Pool=2
chr1	6579466	6579552	295246033	0	+	.	GENE_ID=PLEKHG5;Pool=1
chr1	6579552	6579632	295257036	0	+	.	GENE_ID=PLEKHG5;Pool=2
chr1	9770468	9770557	295308640	0	+	.	GENE_ID=PIK3CD;Pool=1
chr1	9770557	9770664	295326112	0	+	.	GENE_ID=PIK3CD;Pool=2
chr1	9775590	9775682	294696370	0	+	.	GENE_ID=PIK3CD;Pool=1
chr1	9775681	9775796	294703590	0	+	.	GENE_ID=PIK3CD;Pool=2
chr1	9775809	9775933	294130274	0	+	.	GENE_ID=PIK3CD;Pool=1
chr1	9775928	9776019	294135873	0	+	.	GENE_ID=PIK3CD;Pool=2
chr1	9775983	9776116	294139721	0	+	.	GENE_ID=PIK3CD;Pool=1
chr1	9776115	9776243	294142967	0	+	.	GENE_ID=PIK3CD;Pool=2
chr1	9776486	9776605	294158643	0	+	.	GENE_ID=PIK3CD;Pool=1
chr1	9776581	9776687	294163015	0	+	.	GENE_ID=PIK3CD;Pool=2
chr1	9776960	9777065	294706844	0	+	.	GENE_ID=PIK3CD;Pool=1
chr1	9777063	9777166	294710384	0	+	.	GENE_ID=PIK3CD;Pool=2
chr1	9777560	9777690	294862001	0	+	.	GENE_ID=PIK3CD;Pool=1
chr1	9778669	9778804	294159274	0	+	.	GENE_ID=PIK3CD;Pool=2
chr1	9778800	9778910	294166813	0	+	.	GENE_ID=PIK3CD;Pool=1
chr1	9778908	9779039	294171402	0	+	.	GENE_ID=PIK3CD;Pool=2
chr1	9779973	9780108	294653147	0	+	.	GENE_ID=PIK3CD;Pool=1
chr1	9780127	9780243	294985593	0	+	.	GENE_ID=PIK3CD;Pool=2
chr1	9780230	9780357	294987700	0	+	.	GENE_ID=PIK3CD;Pool=1
chr1	9780660	9780765	294153785	0	+	.	GENE_ID=PIK3CD;Pool=2
chr1	9780779	9780887	295267449	0	+	.	GENE_ID=PIK3CD;Pool=1
chr1	9780876	9781006	295272242	0	+	.	GENE_ID=PIK3CD;Pool=2
chr1	9781196	9781330	294800194	0	+	.	GENE_ID=PIK3CD;Pool=1
chr1	9781558	9781666	294423471	0	+	.	GENE_ID=PIK3CD;Pool=2
chr1	9781750	9781858	294705339	0	+	.	GENE_ID=PIK3CD;Pool=1
chr1	9781827	9781956	294707158	0	+	.	GENE_ID=PIK3CD;Pool=2
chr1	9781974	9782105	293820708	0	+	.	GENE_ID=PIK3CD;Pool=1
chr1	9782093	9782227	293823222	0	+	.	GENE_ID=PIK3CD;Pool=2
chr1	9782221	9782350	295388887	0	+	.	GENE_ID=PIK3CD;Pool=1
chr1	9782349	9782474	295395052	0	+	.	GENE_ID=PIK3CD;Pool=2
chr1	9782555	9782679	294356489	0	+	.	GENE_ID=PIK3CD;Pool=1
chr1	9783170	9783268	294684623	0	+	.	GENE_ID=PIK3CD;Pool=2
chr1	9783266	9783383	294689592	0	+	.	GENE_ID=PIK3CD;Pool=1
chr1	9784025	9784129	294855667	0	+	.	GENE_ID=PIK3CD;Pool=2
chr1	9784111	9784220	294858107	0	+	.	GENE_ID=PIK3CD;Pool=1
chr1	9784300	9784400	294693664	0	+	.	GENE_ID=PIK3CD;Pool=2
chr1	9784394	9784480	294705199	0	+	.	GENE_ID=PIK3CD;Pool=1
chr1	9784857	9784994	294738847	0	+	.	GENE_ID=PIK3CD;Pool=2
chr1	9786960	9787043	295343366	0	+	.	GENE_ID=PIK3CD;Pool=1
chr1	9787043	9787161	295349603	0	+	.	GENE_ID=PIK3CD;Pool=2
chr1	11167474	11167554	242442006	0	+	.	GENE_ID=MTOR;Pool=1
chr1	11168235	11168344	238086816	0	+	.	GENE_ID=MTOR;Pool=2
chr1	11169341	11169455	241982994	0	+	.	GENE_ID=MTOR;Pool=1
chr1	11169687	11169807	237591111	0	+	.	GENE_ID=MTOR;Pool=2
chr1	11172855	11172958	236088874	0	+	.	GENE_ID=MTOR;Pool=1
chr1	11174372	11174495	236630706	0	+	.	GENE_ID=MTOR;Pool=2
chr1	11174493	11174611	236649203	0	+	.	GENE_ID=MTOR;Pool=1
chr1	11174864	11174975	235880812	0	+	.	GENE_ID=MTOR;Pool=2
chr1	11175420	11175525	236401551	0	+	.	GENE_ID=MTOR;Pool=1
chr1	11177010	11177091	239281758	0	+	.	GENE_ID=MTOR;Pool=2
chr1	11177091	11177210	239287620	0	+	.	GENE_ID=MTOR;Pool=1
chr1	11181256	11181386	235621812	0	+	.	GENE_ID=MTOR;Pool=2
chr1	11181386	11181468	235637180	0	+	.	GENE_ID=MTOR;Pool=1
chr1	11181963	11182078	237764910	0	+	.	GENE_ID=MTOR;Pool=2
chr1	11182077	11182196	237799313	0	+	.	GENE_ID=MTOR;Pool=1
chr1	11184540	11184659	237477988	0	+	.	GENE_ID=MTOR;Pool=2
chr1	11184659	11184751	237502624	0	+	.	GENE_ID=MTOR;Pool=1
chr1	11186609	11186737	258715494	0	+	.	GENE_ID=MTOR;Pool=2
chr1	11186737	11186861	258773859	0	+	.	GENE_ID=MTOR;Pool=1
chr1	11186973	11187099	237214547	0	+	.	GENE_ID=MTOR;Pool=2
chr1	11187099	11187210	237250850	0	+	.	GENE_ID=MTOR;Pool=1
chr1	11187656	11187776	237144687	0	+	.	GENE_ID=MTOR;Pool=2
chr1	11187776	11187864	237168797	0	+	.	GENE_ID=MTOR;Pool=1
chr1	11188005	11188105	237535029	0	+	.	GENE_ID=MTOR;Pool=2
chr1	11188105	11188228	237538587	0	+	.	GENE_ID=MTOR;Pool=1
chr1	11188491	11188568	235998976	0	+	.	GENE_ID=MTOR;Pool=2
chr1	11188568	11188686	236005921	0	+	.	GENE_ID=MTOR;Pool=1
chr1	11188809	11188912	235519965	0	+	.	GENE_ID=MTOR;Pool=2
chr1	11188912	11189039	235538631	0	+	.	GENE_ID=MTOR;Pool=1
chr1	11189776	11189895	241036377	0	+	.	GENE_ID=MTOR;Pool=2
chr1	11190491	11190597	236787506	0	+	.	GENE_ID=MTOR;Pool=1
chr1	11190636	11190741	236791511	0	+	.	GENE_ID=MTOR;Pool=2
chr1	11190763	11190855	236805398	0	+	.	GENE_ID=MTOR;Pool=1
chr1	11193068	11193191	237151966	0	+	.	GENE_ID=MTOR;Pool=2
chr1	11193191	11193275	237165980	0	+	.	GENE_ID=MTOR;Pool=1
chr1	11194381	11194503	237951564	0	+	.	GENE_ID=MTOR;Pool=2
chr1	11194502	11194625	237962204	0	+	.	GENE_ID=MTOR;Pool=1
chr1	11199259	11199388	235654051	0	+	.	GENE_ID=MTOR;Pool=2
chr1	11199388	11199505	235677538	0	+	.	GENE_ID=MTOR;Pool=1
chr1	11199580	11199707	239338431	0	+	.	GENE_ID=MTOR;Pool=2
chr1	11204619	11204743	236631350	0	+	.	GENE_ID=MTOR;Pool=1
chr1	11204741	11204843	236637644	0	+	.	GENE_ID=MTOR;Pool=2
chr1	11205009	11205103	236326670	0	+	.	GENE_ID=MTOR;Pool=1
chr1	11206722	11206848	237328549	0	+	.	GENE_ID=MTOR;Pool=2
chr1	11210113	11210236	236894174	0	+	.	GENE_ID=MTOR;Pool=1
chr1	11210236	11210314	236907273	0	+	.	GENE_ID=MTOR;Pool=2
chr1	11217149	11217271	238140375	0	+	.	GENE_ID=MTOR;Pool=1
chr1	11217271	11217351	238172418	0	+	.	GENE_ID=MTOR;Pool=2
chr1	11227456	11227581	241808858	0	+	.	GENE_ID=MTOR;Pool=1
chr1	11259283	11259368	242103345	0	+	.	GENE_ID=MTOR;Pool=2
chr1	11259368	11259463	242148700	0	+	.	GENE_ID=MTOR;Pool=1
chr1	11259532	11259637	236950519	0	+	.	GENE_ID=MTOR;Pool=2
chr1	11259637	11259761	236975765	0	+	.	GENE_ID=MTOR;Pool=1
chr1	11264694	11264784	236900732	0	+	.	GENE_ID=MTOR;Pool=2
chr1	11269355	11269466	237505475	0	+	.	GENE_ID=MTOR;Pool=1
chr1	11269466	11269575	237518808	0	+	.	GENE_ID=MTOR;Pool=2
chr1	11270847	11270963	236380636	0	+	.	GENE_ID=MTOR;Pool=1
chr1	11272366	11272480	242158130	0	+	.	GENE_ID=MTOR;Pool=2
chr1	11272480	11272554	242201305	0	+	.	GENE_ID=MTOR;Pool=1
chr1	11272846	11272969	241359350	0	+	.	GENE_ID=MTOR;Pool=2
chr1	11273447	11273571	237831689	0	+	.	GENE_ID=MTOR;Pool=1
chr1	11273571	11273650	237865860	0	+	.	GENE_ID=MTOR;Pool=2
chr1	11276164	11276294	238986358	0	+	.	GENE_ID=MTOR;Pool=1
chr1	11288696	11288809	237230465	0	+	.	GENE_ID=MTOR;Pool=2
chr1	11288808	11288935	237255384	0	+	.	GENE_ID=MTOR;Pool=1
chr1	11288935	11289023	237287930	0	+	.	GENE_ID=MTOR;Pool=2
chr1	11290923	11291046	238532025	0	+	.	GENE_ID=MTOR;Pool=1
chr1	11291046	11291173	238556063	0	+	.	GENE_ID=MTOR;Pool=2
chr1	11291266	11291386	242175293	0	+	.	GENE_ID=MTOR;Pool=1
chr1	11291386	11291492	242223119	0	+	.	GENE_ID=MTOR;Pool=2
chr1	11292475	11292591	237628281	0	+	.	GENE_ID=MTOR;Pool=1
chr1	11293420	11293505	235116476	0	+	.	GENE_ID=MTOR;Pool=2
chr1	11293505	11293609	235121199	0	+	.	GENE_ID=MTOR;Pool=1
chr1	11294198	11294322	235773041	0	+	.	GENE_ID=MTOR;Pool=2
chr1	11297898	11297999	237141662	0	+	.	GENE_ID=MTOR;Pool=1
chr1	11297999	11298109	237159717	0	+	.	GENE_ID=MTOR;Pool=2
chr1	11298414	11298545	238668874	0	+	.	GENE_ID=MTOR;Pool=1
chr1	11298542	11298663	238727223	0	+	.	GENE_ID=MTOR;Pool=2
chr1	11298663	11298742	238753363	0	+	.	GENE_ID=MTOR;Pool=1
chr1	11300310	11300392	242388834	0	+	.	GENE_ID=MTOR;Pool=2
chr1	11300389	11300517	242422869	0	+	.	GENE_ID=MTOR;Pool=1
chr1	11300516	11300645	242436622	0	+	.	GENE_ID=MTOR;Pool=2
chr1	11301597	11301727	238992850	0	+	.	GENE_ID=MTOR;Pool=1
chr1	11301718	11301815	239035544	0	+	.	GENE_ID=MTOR;Pool=2
chr1	11303136	11303244	238420729	0	+	.	GENE_ID=MTOR;Pool=1
chr1	11303244	11303358	238458768	0	+	.	GENE_ID=MTOR;Pool=2
chr1	11307668	11307793	236058540	0	+	.	GENE_ID=MTOR;Pool=1
chr1	11307842	11307969	235254155	0	+	.	GENE_ID=MTOR;Pool=2
chr1	11307968	11308097	235270493	0	+	.	GENE_ID=MTOR;Pool=1
chr1	11308097	11308179	235283041	0	+	.	GENE_ID=MTOR;Pool=2
chr1	11313880	11313977	236286849	0	+	.	GENE_ID=MTOR;Pool=1
chr1	11313976	11314080	236308354	0	+	.	GENE_ID=MTOR;Pool=2
chr1	11316047	11316178	237286655	0	+	.	GENE_ID=MTOR;Pool=1
chr1	11316178	11316257	237306608	0	+	.	GENE_ID=MTOR;Pool=2
chr1	11316988	11317110	241166866	0	+	.	GENE_ID=MTOR;Pool=1
chr1	11317107	11317231	241192326	0	+	.	GENE_ID=MTOR;Pool=2
chr1	11318442	11318557	237719798	0	+	.	GENE_ID=MTOR;Pool=1
chr1	11318557	11318681	237736906	0	+	.	GENE_ID=MTOR;Pool=2
chr1	11319283	11319400	258783469	0	+	.	GENE_ID=MTOR;Pool=1
chr1	11319383	11319467	258796578	0	+	.	GENE_ID=MTOR;Pool=2
chr1	17345298	17345413	239727682	0	+	.	GENE_ID=SDHB;Pool=1
chr1	17345413	17345512	239744790	0	+	.	GENE_ID=SDHB;Pool=2
chr1	17348993	17349113	262033805	0	+	.	GENE_ID=SDHB;Pool=1
chr1	17349113	17349226	262112505	0	+	.	GENE_ID=SDHB;Pool=2
chr1	17350450	17350569	242733483	0	+	.	GENE_ID=SDHB;Pool=1
chr1	17354195	17354301	242019466	0	+	.	GENE_ID=SDHB;Pool=2
chr1	17354301	17354394	242031628	0	+	.	GENE_ID=SDHB;Pool=1
chr1	17355018	17355116	264192094	0	+	.	GENE_ID=SDHB;Pool=2
chr1	17355116	17355231	264243893	0	+	.	GENE_ID=SDHB;Pool=1
chr1	17359537	17359661	240929067	0	+	.	GENE_ID=SDHB;Pool=2
chr1	17371179	17371304	238784852	0	+	.	GENE_ID=SDHB;Pool=1
chr1	17371304	17371426	238812205	0	+	.	GENE_ID=SDHB;Pool=2
chr1	17380441	17380566	238617532	0	+	.	GENE_ID=SDHB;Pool=1
chr1	18958071	18958182	240236189	0	+	.	GENE_ID=PAX7;Pool=2
chr1	18960753	18960884	237553879	0	+	.	GENE_ID=PAX7;Pool=1
chr1	18960884	18960977	237560815	0	+	.	GENE_ID=PAX7;Pool=2
chr1	18960976	18961066	237567115	0	+	.	GENE_ID=PAX7;Pool=1
chr1	18961598	18961735	235489147	0	+	.	GENE_ID=PAX7;Pool=2
chr1	18962637	18962733	240303735	0	+	.	GENE_ID=PAX7;Pool=1
chr1	18962733	18962858	234989587	0	+	.	GENE_ID=PAX7;Pool=2
chr1	18962852	18962964	240337721	0	+	.	GENE_ID=PAX7;Pool=1
chr1	19018211	19018318	239380625	0	+	.	GENE_ID=PAX7;Pool=2
chr1	19018302	19018387	239386296	0	+	.	GENE_ID=PAX7;Pool=1
chr1	19018387	19018488	239390066	0	+	.	GENE_ID=PAX7;Pool=2
chr1	19027097	19027226	235271482	0	+	.	GENE_ID=PAX7;Pool=1
chr1	19027223	19027333	235273298	0	+	.	GENE_ID=PAX7;Pool=2
chr1	19029573	19029701	235304633	0	+	.	GENE_ID=PAX7;Pool=1
chr1	19029694	19029791	235308464	0	+	.	GENE_ID=PAX7;Pool=2
chr1	19062119	19062251	237301468	0	+	.	GENE_ID=PAX7;Pool=1
chr1	19062230	19062320	237306504	0	+	.	GENE_ID=PAX7;Pool=2
chr1	19062310	19062431	237308552	0	+	.	GENE_ID=PAX7;Pool=1
chr1	19071258	19071345	237579843	0	+	.	GENE_ID=PAX7;Pool=2
chr1	19071337	19071450	237582536	0	+	.	GENE_ID=PAX7;Pool=1
chr1	27022969	27023103	225015307	0	+	.	GENE_ID=ARID1A;Pool=2
chr1	27023202	27023335	225015835	0	+	.	GENE_ID=ARID1A;Pool=1
chr1	27023355	27023491	225016684	0	+	.	GENE_ID=ARID1A;Pool=2
chr1	27023502	27023595	223545729	0	+	.	GENE_ID=ARID1A;Pool=1
chr1	27023684	27023812	223546357	0	+	.	GENE_ID=ARID1A;Pool=2
chr1	27023828	27023954	223547457	0	+	.	GENE_ID=ARID1A;Pool=1
chr1	27023903	27024035	223547643	0	+	.	GENE_ID=ARID1A;Pool=2
chr1	27056119	27056237	223455681	0	+	.	GENE_ID=ARID1A;Pool=1
chr1	27056232	27056362	223467808	0	+	.	GENE_ID=ARID1A;Pool=2
chr1	27057577	27057703	222689454	0	+	.	GENE_ID=ARID1A;Pool=1
chr1	27057703	27057831	222713071	0	+	.	GENE_ID=ARID1A;Pool=2
chr1	27057831	27057969	222720125	0	+	.	GENE_ID=ARID1A;Pool=1
chr1	27057967	27058097	222726251	0	+	.	GENE_ID=ARID1A;Pool=2
chr1	27059161	27059284	222375807	0	+	.	GENE_ID=ARID1A;Pool=1
chr1	27087254	27087381	222482150	0	+	.	GENE_ID=ARID1A;Pool=2
chr1	27087378	27087463	222485734	0	+	.	GENE_ID=ARID1A;Pool=1
chr1	27087463	27087593	222488467	0	+	.	GENE_ID=ARID1A;Pool=2
chr1	27087846	27087928	222554662	0	+	.	GENE_ID=ARID1A;Pool=1
chr1	27087928	27088027	222566968	0	+	.	GENE_ID=ARID1A;Pool=2
chr1	27088591	27088717	222870435	0	+	.	GENE_ID=ARID1A;Pool=1
chr1	27088715	27088837	222881883	0	+	.	GENE_ID=ARID1A;Pool=2
chr1	27089444	27089556	224704840	0	+	.	GENE_ID=ARID1A;Pool=1
chr1	27089544	27089678	224713333	0	+	.	GENE_ID=ARID1A;Pool=2
chr1	27089677	27089776	224726605	0	+	.	GENE_ID=ARID1A;Pool=1
chr1	27092652	27092766	225164710	0	+	.	GENE_ID=ARID1A;Pool=2
chr1	27092766	27092871	225180821	0	+	.	GENE_ID=ARID1A;Pool=1
chr1	27092879	27093004	222728323	0	+	.	GENE_ID=ARID1A;Pool=2
chr1	27093004	27093112	222743290	0	+	.	GENE_ID=ARID1A;Pool=1
chr1	27094192	27094298	223443770	0	+	.	GENE_ID=ARID1A;Pool=2
chr1	27094298	27094424	223482884	0	+	.	GENE_ID=ARID1A;Pool=1
chr1	27094424	27094538	223507169	0	+	.	GENE_ID=ARID1A;Pool=2
chr1	27097584	27097699	223266972	0	+	.	GENE_ID=ARID1A;Pool=1
chr1	27097699	27097817	223289373	0	+	.	GENE_ID=ARID1A;Pool=2
chr1	27098908	27099036	223115559	0	+	.	GENE_ID=ARID1A;Pool=1
chr1	27099036	27099164	223141663	0	+	.	GENE_ID=ARID1A;Pool=2
chr1	27099250	27099376	222879003	0	+	.	GENE_ID=ARID1A;Pool=1
chr1	27099376	27099485	222906595	0	+	.	GENE_ID=ARID1A;Pool=2
chr1	27099809	27099920	222657782	0	+	.	GENE_ID=ARID1A;Pool=1
chr1	27099908	27100033	222666532	0	+	.	GENE_ID=ARID1A;Pool=2
chr1	27100039	27100144	223578223	0	+	.	GENE_ID=ARID1A;Pool=1
chr1	27100144	27100235	223591659	0	+	.	GENE_ID=ARID1A;Pool=2
chr1	27100276	27100397	223571185	0	+	.	GENE_ID=ARID1A;Pool=1
chr1	27100789	27100915	225144662	0	+	.	GENE_ID=ARID1A;Pool=2
chr1	27100896	27101001	225154888	0	+	.	GENE_ID=ARID1A;Pool=1
chr1	27101001	27101124	225160828	0	+	.	GENE_ID=ARID1A;Pool=2
chr1	27101103	27101223	225170797	0	+	.	GENE_ID=ARID1A;Pool=1
chr1	27101191	27101310	225173327	0	+	.	GENE_ID=ARID1A;Pool=2
chr1	27101310	27101441	225137867	0	+	.	GENE_ID=ARID1A;Pool=1
chr1	27101437	27101533	222552803	0	+	.	GENE_ID=ARID1A;Pool=2
chr1	27101533	27101617	222561786	0	+	.	GENE_ID=ARID1A;Pool=1
chr1	27101594	27101726	222573315	0	+	.	GENE_ID=ARID1A;Pool=2
chr1	27102059	27102138	223180129	0	+	.	GENE_ID=ARID1A;Pool=1
chr1	27102138	27102219	223193788	0	+	.	GENE_ID=ARID1A;Pool=2
chr1	27105423	27105540	223498571	0	+	.	GENE_ID=ARID1A;Pool=1
chr1	27105540	27105641	223518210	0	+	.	GENE_ID=ARID1A;Pool=2
chr1	27105640	27105769	223532950	0	+	.	GENE_ID=ARID1A;Pool=1
chr1	27105768	27105854	223539842	0	+	.	GENE_ID=ARID1A;Pool=2
chr1	27105849	27105962	223551163	0	+	.	GENE_ID=ARID1A;Pool=1
chr1	27105962	27106049	223518218	0	+	.	GENE_ID=ARID1A;Pool=2
chr1	27106046	27106173	223526953	0	+	.	GENE_ID=ARID1A;Pool=1
chr1	27106172	27106284	223543832	0	+	.	GENE_ID=ARID1A;Pool=2
chr1	27106282	27106363	223561744	0	+	.	GENE_ID=ARID1A;Pool=1
chr1	27106363	27106494	223579249	0	+	.	GENE_ID=ARID1A;Pool=2
chr1	27106490	27106568	223601702	0	+	.	GENE_ID=ARID1A;Pool=1
chr1	27106565	27106648	224979763	0	+	.	GENE_ID=ARID1A;Pool=2
chr1	27106631	27106761	224985943	0	+	.	GENE_ID=ARID1A;Pool=1
chr1	27106761	27106852	224997894	0	+	.	GENE_ID=ARID1A;Pool=2
chr1	27106850	27106958	225009187	0	+	.	GENE_ID=ARID1A;Pool=1
chr1	27106956	27107069	224973534	0	+	.	GENE_ID=ARID1A;Pool=2
chr1	27107068	27107185	224984253	0	+	.	GENE_ID=ARID1A;Pool=1
chr1	27107185	27107285	224995126	0	+	.	GENE_ID=ARID1A;Pool=2
chr1	32739866	32739981	233529536	0	+	.	GENE_ID=LCK;Pool=1
chr1	32739981	32740060	233536297	0	+	.	GENE_ID=LCK;Pool=2
chr1	32740303	32740431	233218055	0	+	.	GENE_ID=LCK;Pool=1
chr1	32740590	32740684	231004130	0	+	.	GENE_ID=LCK;Pool=2
chr1	32740889	32741020	232581378	0	+	.	GENE_ID=LCK;Pool=1
chr1	32741110	32741243	231440621	0	+	.	GENE_ID=LCK;Pool=2
chr1	32741243	32741354	231441371	0	+	.	GENE_ID=LCK;Pool=1
chr1	32741486	32741616	233365503	0	+	.	GENE_ID=LCK;Pool=2
chr1	32741615	32741742	233369777	0	+	.	GENE_ID=LCK;Pool=1
chr1	32741905	32742035	233220907	0	+	.	GENE_ID=LCK;Pool=2
chr1	32742027	32742148	233224191	0	+	.	GENE_ID=LCK;Pool=1
chr1	32742196	32742329	232550196	0	+	.	GENE_ID=LCK;Pool=2
chr1	32742304	32742408	232559259	0	+	.	GENE_ID=LCK;Pool=1
chr1	32745257	32745379	233695721	0	+	.	GENE_ID=LCK;Pool=2
chr1	32745406	32745522	233177631	0	+	.	GENE_ID=LCK;Pool=1
chr1	32745519	32745603	233184959	0	+	.	GENE_ID=LCK;Pool=2
chr1	32745608	32745713	233069137	0	+	.	GENE_ID=LCK;Pool=1
chr1	32745713	32745829	233076894	0	+	.	GENE_ID=LCK;Pool=2
chr1	32751113	32751242	233334549	0	+	.	GENE_ID=LCK;Pool=1
chr1	32751216	32751346	233340159	0	+	.	GENE_ID=LCK;Pool=2
chr1	40362964	40363092	241554803	0	+	.	GENE_ID=MYCL1;Pool=1
chr1	40363070	40363162	241487484	0	+	.	GENE_ID=MYCL1;Pool=2
chr1	40363156	40363285	241496606	0	+	.	GENE_ID=MYCL1;Pool=1
chr1	40363285	40363414	241509966	0	+	.	GENE_ID=MYCL1;Pool=2
chr1	40363405	40363519	241528708	0	+	.	GENE_ID=MYCL1;Pool=1
chr1	40363519	40363643	236541239	0	+	.	GENE_ID=MYCL1;Pool=2
chr1	40366400	40366503	241866608	0	+	.	GENE_ID=MYCL1;Pool=1
chr1	40366488	40366603	241869507	0	+	.	GENE_ID=MYCL1;Pool=2
chr1	40366591	40366698	235126076	0	+	.	GENE_ID=MYCL1;Pool=1
chr1	40366713	40366838	235126969	0	+	.	GENE_ID=MYCL1;Pool=2
chr1	40366869	40366993	235128370	0	+	.	GENE_ID=MYCL1;Pool=1
chr1	40367012	40367098	235129748	0	+	.	GENE_ID=MYCL1;Pool=2
chr1	40367091	40367177	235130386	0	+	.	GENE_ID=MYCL1;Pool=1
chr1	43803488	43803614	236936286	0	+	.	GENE_ID=MPL;Pool=2
chr1	43803768	43803902	237301619	0	+	.	GENE_ID=MPL;Pool=1
chr1	43804204	43804291	240510235	0	+	.	GENE_ID=MPL;Pool=2
chr1	43804290	43804392	240536873	0	+	.	GENE_ID=MPL;Pool=1
chr1	43804902	43804995	238523219	0	+	.	GENE_ID=MPL;Pool=2
chr1	43804979	43805109	238538049	0	+	.	GENE_ID=MPL;Pool=1
chr1	43805107	43805241	238548246	0	+	.	GENE_ID=MPL;Pool=2
chr1	43805608	43805719	236649993	0	+	.	GENE_ID=MPL;Pool=1
chr1	43805702	43805815	236666148	0	+	.	GENE_ID=MPL;Pool=2
chr1	43805961	43806067	237648822	0	+	.	GENE_ID=MPL;Pool=1
chr1	43806067	43806185	237658519	0	+	.	GENE_ID=MPL;Pool=2
chr1	43812098	43812208	241621238	0	+	.	GENE_ID=MPL;Pool=1
chr1	43812208	43812301	241634684	0	+	.	GENE_ID=MPL;Pool=2
chr1	43812391	43812502	242031286	0	+	.	GENE_ID=MPL;Pool=1
chr1	43812499	43812620	242045868	0	+	.	GENE_ID=MPL;Pool=2
chr1	43814476	43814608	239482302	0	+	.	GENE_ID=MPL;Pool=1
chr1	43814582	43814692	239483569	0	+	.	GENE_ID=MPL;Pool=2
chr1	43814932	43815063	235664696	0	+	.	GENE_ID=MPL;Pool=1
chr1	43817872	43818007	235565116	0	+	.	GENE_ID=MPL;Pool=2
chr1	43818174	43818299	241673388	0	+	.	GENE_ID=MPL;Pool=1
chr1	43818285	43818415	241690821	0	+	.	GENE_ID=MPL;Pool=2
chr1	43818415	43818493	241711920	0	+	.	GENE_ID=MPL;Pool=1
chr1	45794962	45795065	239729531	0	+	.	GENE_ID=MUTYH;Pool=2
chr1	45795043	45795123	239760064	0	+	.	GENE_ID=MUTYH;Pool=1
chr1	45796101	45796230	238651312	0	+	.	GENE_ID=MUTYH;Pool=2
chr1	45796826	45796915	235636895	0	+	.	GENE_ID=MUTYH;Pool=1
chr1	45796893	45797023	235649323	0	+	.	GENE_ID=MUTYH;Pool=2
chr1	45797055	45797190	258584191	0	+	.	GENE_ID=MUTYH;Pool=1
chr1	45797151	45797280	258600971	0	+	.	GENE_ID=MUTYH;Pool=2
chr1	45797331	45797444	237481091	0	+	.	GENE_ID=MUTYH;Pool=1
chr1	45797440	45797578	237483551	0	+	.	GENE_ID=MUTYH;Pool=2
chr1	45797638	45797766	236870789	0	+	.	GENE_ID=MUTYH;Pool=1
chr1	45797784	45797891	237745484	0	+	.	GENE_ID=MUTYH;Pool=2
chr1	45797870	45798004	237750565	0	+	.	GENE_ID=MUTYH;Pool=1
chr1	45798037	45798164	239033906	0	+	.	GENE_ID=MUTYH;Pool=2
chr1	45798244	45798359	238611281	0	+	.	GENE_ID=MUTYH;Pool=1
chr1	45798377	45798507	237824275	0	+	.	GENE_ID=MUTYH;Pool=2
chr1	45798519	45798645	240281327	0	+	.	GENE_ID=MUTYH;Pool=1
chr1	45798715	45798849	235357198	0	+	.	GENE_ID=MUTYH;Pool=2
chr1	45798880	45799013	236300614	0	+	.	GENE_ID=MUTYH;Pool=1
chr1	45798989	45799113	237676414	0	+	.	GENE_ID=MUTYH;Pool=2
chr1	45799113	45799245	237691345	0	+	.	GENE_ID=MUTYH;Pool=1
chr1	45799175	45799280	237694948	0	+	.	GENE_ID=MUTYH;Pool=2
chr1	45800057	45800177	238676907	0	+	.	GENE_ID=MUTYH;Pool=1
chr1	45805802	45805938	238464266	0	+	.	GENE_ID=MUTYH;Pool=2
chr1	47685376	47685498	265217081	0	+	.	GENE_ID=TAL1;Pool=1
chr1	47685479	47685604	265136893	0	+	.	GENE_ID=TAL1;Pool=2
chr1	47685667	47685773	265147229	0	+	.	GENE_ID=TAL1;Pool=1
chr1	47685729	47685849	265159899	0	+	.	GENE_ID=TAL1;Pool=2
chr1	47689591	47689683	262487350	0	+	.	GENE_ID=TAL1;Pool=1
chr1	47689683	47689780	262508669	0	+	.	GENE_ID=TAL1;Pool=2
chr1	47691149	47691274	240388042	0	+	.	GENE_ID=TAL1;Pool=1
chr1	47691290	47691401	240388482	0	+	.	GENE_ID=TAL1;Pool=2
chr1	47691347	47691457	240389174	0	+	.	GENE_ID=TAL1;Pool=1
chr1	47691473	47691569	240390110	0	+	.	GENE_ID=TAL1;Pool=2
chr1	47799707	47799821	321949783	0	+	.	GENE_ID=CMPK1;Pool=1
chr1	47834104	47834186	321848553	0	+	.	GENE_ID=CMPK1;Pool=2
chr1	47834186	47834288	321854627	0	+	.	GENE_ID=CMPK1;Pool=1
chr1	47838645	47838735	321877815	0	+	.	GENE_ID=CMPK1;Pool=2
chr1	47838731	47838806	321883467	0	+	.	GENE_ID=CMPK1;Pool=1
chr1	47840544	47840658	321637903	0	+	.	GENE_ID=CMPK1;Pool=2
chr1	47840800	47840919	321842830	0	+	.	GENE_ID=CMPK1;Pool=1
chr1	47840907	47841011	321844825	0	+	.	GENE_ID=CMPK1;Pool=2
chr1	47842343	47842445	321782137	0	+	.	GENE_ID=CMPK1;Pool=1
chr1	51435984	51436110	225613002	0	+	.	GENE_ID=CDKN2C;Pool=2
chr1	51436110	51436189	225615366	0	+	.	GENE_ID=CDKN2C;Pool=1
chr1	51439540	51439628	225596011	0	+	.	GENE_ID=CDKN2C;Pool=2
chr1	51439628	51439756	225601657	0	+	.	GENE_ID=CDKN2C;Pool=1
chr1	51439749	51439875	225614092	0	+	.	GENE_ID=CDKN2C;Pool=2
chr1	51439875	51439977	225617579	0	+	.	GENE_ID=CDKN2C;Pool=1
chr1	59247625	59247753	232147392	0	+	.	GENE_ID=JUN;Pool=2
chr1	59247753	59247883	232163531	0	+	.	GENE_ID=JUN;Pool=1
chr1	59247883	59247981	232169834	0	+	.	GENE_ID=JUN;Pool=2
chr1	59247974	59248097	232185765	0	+	.	GENE_ID=JUN;Pool=1
chr1	59248372	59248503	232187510	0	+	.	GENE_ID=JUN;Pool=2
chr1	59248503	59248635	231957633	0	+	.	GENE_ID=JUN;Pool=1
chr1	59248635	59248743	231967051	0	+	.	GENE_ID=JUN;Pool=2
chr1	65300225	65300315	233347932	0	+	.	GENE_ID=JAK1;Pool=1
chr1	65301041	65301164	232056349	0	+	.	GENE_ID=JAK1;Pool=2
chr1	65301174	65301284	232058500	0	+	.	GENE_ID=JAK1;Pool=1
chr1	65301731	65301822	232483118	0	+	.	GENE_ID=JAK1;Pool=2
chr1	65301822	65301899	232503885	0	+	.	GENE_ID=JAK1;Pool=1
chr1	65303556	65303668	233093129	0	+	.	GENE_ID=JAK1;Pool=2
chr1	65303668	65303788	233098213	0	+	.	GENE_ID=JAK1;Pool=1
chr1	65304090	65304210	232195697	0	+	.	GENE_ID=JAK1;Pool=2
chr1	65304202	65304309	232207751	0	+	.	GENE_ID=JAK1;Pool=1
chr1	65305230	65305357	233526725	0	+	.	GENE_ID=JAK1;Pool=2
chr1	65305357	65305482	233536088	0	+	.	GENE_ID=JAK1;Pool=1
chr1	65306926	65307026	232880320	0	+	.	GENE_ID=JAK1;Pool=2
chr1	65307064	65307193	233068998	0	+	.	GENE_ID=JAK1;Pool=1
chr1	65307193	65307292	233082523	0	+	.	GENE_ID=JAK1;Pool=2
chr1	65309690	65309782	231115990	0	+	.	GENE_ID=JAK1;Pool=1
chr1	65309773	65309903	231128649	0	+	.	GENE_ID=JAK1;Pool=2
chr1	65310362	65310473	232234090	0	+	.	GENE_ID=JAK1;Pool=1
chr1	65310461	65310590	232244465	0	+	.	GENE_ID=JAK1;Pool=2
chr1	65311174	65311257	233715676	0	+	.	GENE_ID=JAK1;Pool=1
chr1	65311257	65311330	233720804	0	+	.	GENE_ID=JAK1;Pool=2
chr1	65312329	65312435	233141675	0	+	.	GENE_ID=JAK1;Pool=1
chr1	65313212	65313291	231761545	0	+	.	GENE_ID=JAK1;Pool=2
chr1	65313291	65313398	231766843	0	+	.	GENE_ID=JAK1;Pool=1
chr1	65316407	65316505	233651269	0	+	.	GENE_ID=JAK1;Pool=2
chr1	65316504	65316628	233653515	0	+	.	GENE_ID=JAK1;Pool=1
chr1	65321139	65321271	233052589	0	+	.	GENE_ID=JAK1;Pool=2
chr1	65321270	65321383	233062564	0	+	.	GENE_ID=JAK1;Pool=1
chr1	65323337	65323463	233671009	0	+	.	GENE_ID=JAK1;Pool=2
chr1	65325775	65325881	232259796	0	+	.	GENE_ID=JAK1;Pool=1
chr1	65325878	65326010	232279369	0	+	.	GENE_ID=JAK1;Pool=2
chr1	65330419	65330546	232038781	0	+	.	GENE_ID=JAK1;Pool=1
chr1	65330546	65330663	232057111	0	+	.	GENE_ID=JAK1;Pool=2
chr1	65332502	65332595	232890656	0	+	.	GENE_ID=JAK1;Pool=1
chr1	65332595	65332714	232921230	0	+	.	GENE_ID=JAK1;Pool=2
chr1	65332714	65332835	232932404	0	+	.	GENE_ID=JAK1;Pool=1
chr1	65332835	65332954	232939739	0	+	.	GENE_ID=JAK1;Pool=2
chr1	65334903	65335030	231434090	0	+	.	GENE_ID=JAK1;Pool=1
chr1	65335030	65335158	231457422	0	+	.	GENE_ID=JAK1;Pool=2
chr1	65339051	65339180	233337251	0	+	.	GENE_ID=JAK1;Pool=1
chr1	65339178	65339309	233344731	0	+	.	GENE_ID=JAK1;Pool=2
chr1	65344704	65344785	232309174	0	+	.	GENE_ID=JAK1;Pool=1
chr1	65344785	65344910	232325641	0	+	.	GENE_ID=JAK1;Pool=2
chr1	65348927	65349027	233757513	0	+	.	GENE_ID=JAK1;Pool=1
chr1	65349011	65349107	233761441	0	+	.	GENE_ID=JAK1;Pool=2
chr1	65349107	65349201	233764635	0	+	.	GENE_ID=JAK1;Pool=1
chr1	65351860	65351947	233197502	0	+	.	GENE_ID=JAK1;Pool=2
chr1	85733325	85733426	224740447	0	+	.	GENE_ID=BCL10;Pool=1
chr1	85733409	85733526	223199473	0	+	.	GENE_ID=BCL10;Pool=2
chr1	85733503	85733619	223213616	0	+	.	GENE_ID=BCL10;Pool=1
chr1	85733619	85733716	223216196	0	+	.	GENE_ID=BCL10;Pool=2
chr1	85736248	85736380	222963426	0	+	.	GENE_ID=BCL10;Pool=1
chr1	85736359	85736441	222964581	0	+	.	GENE_ID=BCL10;Pool=2
chr1	85736441	85736541	222967155	0	+	.	GENE_ID=BCL10;Pool=1
chr1	85736543	85736635	222969030	0	+	.	GENE_ID=BCL10;Pool=2
chr1	85741904	85741990	222571047	0	+	.	GENE_ID=BCL10;Pool=1
chr1	85741990	85742118	222573743	0	+	.	GENE_ID=BCL10;Pool=2
chr1	97544463	97544586	299174492	0	+	.	GENE_ID=DPYD;Pool=1
chr1	97544586	97544708	299199908	0	+	.	GENE_ID=DPYD;Pool=2
chr1	97547793	97547908	328806372	0	+	.	GENE_ID=DPYD;Pool=1
chr1	97547908	97548030	298915050	0	+	.	GENE_ID=DPYD;Pool=2
chr1	97564034	97564127	298936414	0	+	.	GENE_ID=DPYD;Pool=1
chr1	97564097	97564214	298938594	0	+	.	GENE_ID=DPYD;Pool=2
chr1	97658590	97658690	299054807	0	+	.	GENE_ID=DPYD;Pool=1
chr1	97658690	97658806	299068952	0	+	.	GENE_ID=DPYD;Pool=2
chr1	97700319	97700438	298920356	0	+	.	GENE_ID=DPYD;Pool=1
chr1	97700438	97700560	298925596	0	+	.	GENE_ID=DPYD;Pool=2
chr1	97770813	97770936	298986546	0	+	.	GENE_ID=DPYD;Pool=1
chr1	97771715	97771839	299017958	0	+	.	GENE_ID=DPYD;Pool=2
chr1	97771822	97771947	328847682	0	+	.	GENE_ID=DPYD;Pool=1
chr1	97839043	97839163	329751229	0	+	.	GENE_ID=DPYD;Pool=2
chr1	97839163	97839247	298926721	0	+	.	GENE_ID=DPYD;Pool=1
chr1	97847883	97847984	328862504	0	+	.	GENE_ID=DPYD;Pool=2
chr1	97847964	97848043	299131980	0	+	.	GENE_ID=DPYD;Pool=1
chr1	97915589	97915676	299080416	0	+	.	GENE_ID=DPYD;Pool=2
chr1	97915674	97915758	299082503	0	+	.	GENE_ID=DPYD;Pool=1
chr1	97915756	97915876	329992343	0	+	.	GENE_ID=DPYD;Pool=2
chr1	97981313	97981397	298970381	0	+	.	GENE_ID=DPYD;Pool=1
chr1	97981393	97981477	298978017	0	+	.	GENE_ID=DPYD;Pool=2
chr1	97981477	97981567	298979697	0	+	.	GENE_ID=DPYD;Pool=1
chr1	98015114	98015216	299235064	0	+	.	GENE_ID=DPYD;Pool=2
chr1	98015216	98015324	299243469	0	+	.	GENE_ID=DPYD;Pool=1
chr1	98039253	98039351	329739921	0	+	.	GENE_ID=DPYD;Pool=2
chr1	98039351	98039462	299155916	0	+	.	GENE_ID=DPYD;Pool=1
chr1	98039462	98039531	299157917	0	+	.	GENE_ID=DPYD;Pool=2
chr1	98058763	98058862	299038461	0	+	.	GENE_ID=DPYD;Pool=1
chr1	98058862	98058980	299042374	0	+	.	GENE_ID=DPYD;Pool=2
chr1	98060517	98060632	328700791	0	+	.	GENE_ID=DPYD;Pool=1
chr1	98060632	98060738	299103977	0	+	.	GENE_ID=DPYD;Pool=2
chr1	98144593	98144712	299201595	0	+	.	GENE_ID=DPYD;Pool=1
chr1	98157250	98157362	299171939	0	+	.	GENE_ID=DPYD;Pool=2
chr1	98164878	98164972	299237732	0	+	.	GENE_ID=DPYD;Pool=1
chr1	98164972	98165102	299244123	0	+	.	GENE_ID=DPYD;Pool=2
chr1	98186412	98186535	299255022	0	+	.	GENE_ID=DPYD;Pool=1
chr1	98187036	98187123	298942092	0	+	.	GENE_ID=DPYD;Pool=2
chr1	98187123	98187208	298944377	0	+	.	GENE_ID=DPYD;Pool=1
chr1	98205889	98206015	299019950	0	+	.	GENE_ID=DPYD;Pool=2
chr1	98206011	98206099	299020163	0	+	.	GENE_ID=DPYD;Pool=1
chr1	98293606	98293728	299166900	0	+	.	GENE_ID=DPYD;Pool=2
chr1	98293724	98293796	299168048	0	+	.	GENE_ID=DPYD;Pool=1
chr1	98348794	98348918	299037641	0	+	.	GENE_ID=DPYD;Pool=2
chr1	98386396	98386487	299210923	0	+	.	GENE_ID=DPYD;Pool=1
chr1	114940182	114940310	262138043	0	+	.	GENE_ID=TRIM33;Pool=2
chr1	114940310	114940428	262162995	0	+	.	GENE_ID=TRIM33;Pool=1
chr1	114940428	114940506	261992705	0	+	.	GENE_ID=TRIM33;Pool=2
chr1	114940548	114940663	262880172	0	+	.	GENE_ID=TRIM33;Pool=1
chr1	114941980	114942108	238791843	0	+	.	GENE_ID=TRIM33;Pool=2
chr1	114942132	114942238	238792478	0	+	.	GENE_ID=TRIM33;Pool=1
chr1	114943995	114944090	238693151	0	+	.	GENE_ID=TRIM33;Pool=2
chr1	114945353	114945474	239628105	0	+	.	GENE_ID=TRIM33;Pool=1
chr1	114945474	114945561	239655775	0	+	.	GENE_ID=TRIM33;Pool=2
chr1	114947943	114948046	264687061	0	+	.	GENE_ID=TRIM33;Pool=1
chr1	114948046	114948144	264707391	0	+	.	GENE_ID=TRIM33;Pool=2
chr1	114948144	114948264	264743988	0	+	.	GENE_ID=TRIM33;Pool=1
chr1	114948264	114948374	264799403	0	+	.	GENE_ID=TRIM33;Pool=2
chr1	114949523	114949625	241083391	0	+	.	GENE_ID=TRIM33;Pool=1
chr1	114949625	114949711	241101424	0	+	.	GENE_ID=TRIM33;Pool=2
chr1	114951309	114951404	262285544	0	+	.	GENE_ID=TRIM33;Pool=1
chr1	114952811	114952922	263213093	0	+	.	GENE_ID=TRIM33;Pool=2
chr1	114952933	114953033	263219607	0	+	.	GENE_ID=TRIM33;Pool=1
chr1	114964058	114964169	242490772	0	+	.	GENE_ID=TRIM33;Pool=2
chr1	114964169	114964276	242527953	0	+	.	GENE_ID=TRIM33;Pool=1
chr1	114967223	114967297	266382136	0	+	.	GENE_ID=TRIM33;Pool=2
chr1	114967292	114967367	266405516	0	+	.	GENE_ID=TRIM33;Pool=1
chr1	114968035	114968119	239379034	0	+	.	GENE_ID=TRIM33;Pool=2
chr1	114968119	114968209	239383830	0	+	.	GENE_ID=TRIM33;Pool=1
chr1	114968208	114968295	239393913	0	+	.	GENE_ID=TRIM33;Pool=2
chr1	114968295	114968396	239397856	0	+	.	GENE_ID=TRIM33;Pool=1
chr1	114969769	114969853	264644990	0	+	.	GENE_ID=TRIM33;Pool=2
chr1	114969825	114969895	264645373	0	+	.	GENE_ID=TRIM33;Pool=1
chr1	114969895	114969993	264656455	0	+	.	GENE_ID=TRIM33;Pool=2
chr1	114970377	114970466	241374390	0	+	.	GENE_ID=TRIM33;Pool=1
chr1	114970444	114970528	241384248	0	+	.	GENE_ID=TRIM33;Pool=2
chr1	114973486	114973570	241398926	0	+	.	GENE_ID=TRIM33;Pool=1
chr1	114976195	114976306	266290079	0	+	.	GENE_ID=TRIM33;Pool=2
chr1	114976306	114976417	266291585	0	+	.	GENE_ID=TRIM33;Pool=1
chr1	115005709	115005800	240574538	0	+	.	GENE_ID=TRIM33;Pool=2
chr1	115005764	115005844	240576731	0	+	.	GENE_ID=TRIM33;Pool=1
chr1	115005846	115005963	240577020	0	+	.	GENE_ID=TRIM33;Pool=2
chr1	115006003	115006078	240054812	0	+	.	GENE_ID=TRIM33;Pool=1
chr1	115006065	115006172	240058778	0	+	.	GENE_ID=TRIM33;Pool=2
chr1	115006800	115006918	238816521	0	+	.	GENE_ID=TRIM33;Pool=1
chr1	115006926	115007047	238824990	0	+	.	GENE_ID=TRIM33;Pool=2
chr1	115053132	115053248	266351607	0	+	.	GENE_ID=TRIM33;Pool=1
chr1	115053193	115053328	266354582	0	+	.	GENE_ID=TRIM33;Pool=2
chr1	115053340	115053459	266355648	0	+	.	GENE_ID=TRIM33;Pool=1
chr1	115251059	115251184	239816250	0	+	.	GENE_ID=NRAS;Pool=2
chr1	115251184	115251310	239853329	0	+	.	GENE_ID=NRAS;Pool=1
chr1	115252156	115252257	237210508	0	+	.	GENE_ID=NRAS;Pool=2
chr1	115252257	115252374	237243672	0	+	.	GENE_ID=NRAS;Pool=1
chr1	115256402	115256523	242632724	0	+	.	GENE_ID=NRAS;Pool=2
chr1	115256523	115256653	242658097	0	+	.	GENE_ID=NRAS;Pool=1
chr1	115258627	115258704	237217291	0	+	.	GENE_ID=NRAS;Pool=2
chr1	115258704	115258781	237248971	0	+	.	GENE_ID=NRAS;Pool=1
chr1	120457927	120458047	242179242	0	+	.	GENE_ID=NOTCH2;Pool=2
chr1	120458046	120458140	242215151	0	+	.	GENE_ID=NOTCH2;Pool=1
chr1	120458116	120458234	242070942	0	+	.	GENE_ID=NOTCH2;Pool=2
chr1	120458232	120458317	242103129	0	+	.	GENE_ID=NOTCH2;Pool=1
chr1	120458317	120458415	242114724	0	+	.	GENE_ID=NOTCH2;Pool=2
chr1	120458413	120458539	242140449	0	+	.	GENE_ID=NOTCH2;Pool=1
chr1	120458538	120458666	242170242	0	+	.	GENE_ID=NOTCH2;Pool=2
chr1	120458659	120458743	242089236	0	+	.	GENE_ID=NOTCH2;Pool=1
chr1	120458742	120458853	242135314	0	+	.	GENE_ID=NOTCH2;Pool=2
chr1	120458853	120458978	242157302	0	+	.	GENE_ID=NOTCH2;Pool=1
chr1	120458977	120459109	242214148	0	+	.	GENE_ID=NOTCH2;Pool=2
chr1	120459108	120459235	237121169	0	+	.	GENE_ID=NOTCH2;Pool=1
chr1	120459235	120459317	237131370	0	+	.	GENE_ID=NOTCH2;Pool=2
chr1	120460228	120460327	237463182	0	+	.	GENE_ID=NOTCH2;Pool=1
chr1	120460327	120460435	237478313	0	+	.	GENE_ID=NOTCH2;Pool=2
chr1	120460936	120461060	237669460	0	+	.	GENE_ID=NOTCH2;Pool=1
chr1	120461060	120461186	237695837	0	+	.	GENE_ID=NOTCH2;Pool=2
chr1	120461935	120462021	238350885	0	+	.	GENE_ID=NOTCH2;Pool=1
chr1	120462008	120462137	238357654	0	+	.	GENE_ID=NOTCH2;Pool=2
chr1	120462136	120462263	238375387	0	+	.	GENE_ID=NOTCH2;Pool=1
chr1	120462783	120462916	235497549	0	+	.	GENE_ID=NOTCH2;Pool=2
chr1	120462893	120463021	235508140	0	+	.	GENE_ID=NOTCH2;Pool=1
chr1	120464255	120464376	237102665	0	+	.	GENE_ID=NOTCH2;Pool=2
chr1	120464376	120464485	237122141	0	+	.	GENE_ID=NOTCH2;Pool=1
chr1	120464856	120464942	236120687	0	+	.	GENE_ID=NOTCH2;Pool=2
chr1	120464940	120465069	236144827	0	+	.	GENE_ID=NOTCH2;Pool=1
chr1	120465222	120465350	239263457	0	+	.	GENE_ID=NOTCH2;Pool=2
chr1	120465350	120465443	239289337	0	+	.	GENE_ID=NOTCH2;Pool=1
chr1	120466219	120466341	235095019	0	+	.	GENE_ID=NOTCH2;Pool=2
chr1	120466341	120466462	235126962	0	+	.	GENE_ID=NOTCH2;Pool=1
chr1	120466462	120466579	235139142	0	+	.	GENE_ID=NOTCH2;Pool=2
chr1	120466579	120466674	235165652	0	+	.	GENE_ID=NOTCH2;Pool=1
chr1	120467884	120468012	242726967	0	+	.	GENE_ID=NOTCH2;Pool=2
chr1	120468012	120468138	242778418	0	+	.	GENE_ID=NOTCH2;Pool=1
chr1	120468126	120468231	257686635	0	+	.	GENE_ID=NOTCH2;Pool=2
chr1	120468227	120468326	257692662	0	+	.	GENE_ID=NOTCH2;Pool=1
chr1	120468316	120468436	257697991	0	+	.	GENE_ID=NOTCH2;Pool=2
chr1	120469045	120469164	236912167	0	+	.	GENE_ID=NOTCH2;Pool=1
chr1	120469162	120469264	236928340	0	+	.	GENE_ID=NOTCH2;Pool=2
chr1	120471520	120471615	241526442	0	+	.	GENE_ID=NOTCH2;Pool=1
chr1	120471612	120471731	241545370	0	+	.	GENE_ID=NOTCH2;Pool=2
chr1	120471711	120471836	241560220	0	+	.	GENE_ID=NOTCH2;Pool=1
chr1	120477921	120478042	236906083	0	+	.	GENE_ID=NOTCH2;Pool=2
chr1	120478042	120478131	235731344	0	+	.	GENE_ID=NOTCH2;Pool=1
chr1	120478131	120478256	235754789	0	+	.	GENE_ID=NOTCH2;Pool=2
chr1	120479874	120479990	237748202	0	+	.	GENE_ID=NOTCH2;Pool=1
chr1	120479990	120480100	237768779	0	+	.	GENE_ID=NOTCH2;Pool=2
chr1	120480384	120480509	238476825	0	+	.	GENE_ID=NOTCH2;Pool=1
chr1	120480509	120480639	238518160	0	+	.	GENE_ID=NOTCH2;Pool=2
chr1	120483171	120483262	235323189	0	+	.	GENE_ID=NOTCH2;Pool=1
chr1	120483262	120483379	235341253	0	+	.	GENE_ID=NOTCH2;Pool=2
chr1	120484054	120484166	235816422	0	+	.	GENE_ID=NOTCH2;Pool=1
chr1	120484166	120484276	235845092	0	+	.	GENE_ID=NOTCH2;Pool=2
chr1	120484276	120484392	235858166	0	+	.	GENE_ID=NOTCH2;Pool=1
chr1	120490938	120491064	240726215	0	+	.	GENE_ID=NOTCH2;Pool=2
chr1	120491064	120491190	240752289	0	+	.	GENE_ID=NOTCH2;Pool=1
chr1	120491569	120491698	238572411	0	+	.	GENE_ID=NOTCH2;Pool=2
chr1	120491698	120491804	238582171	0	+	.	GENE_ID=NOTCH2;Pool=1
chr1	120493296	120493378	236389810	0	+	.	GENE_ID=NOTCH2;Pool=2
chr1	120493378	120493484	236400355	0	+	.	GENE_ID=NOTCH2;Pool=1
chr1	120496116	120496236	239912605	0	+	.	GENE_ID=NOTCH2;Pool=2
chr1	120496236	120496361	239960819	0	+	.	GENE_ID=NOTCH2;Pool=1
chr1	120497631	120497748	235595589	0	+	.	GENE_ID=NOTCH2;Pool=2
chr1	120497729	120497861	235611339	0	+	.	GENE_ID=NOTCH2;Pool=1
chr1	120502011	120502125	238504964	0	+	.	GENE_ID=NOTCH2;Pool=2
chr1	120506137	120506264	237603917	0	+	.	GENE_ID=NOTCH2;Pool=1
chr1	120506260	120506349	237627770	0	+	.	GENE_ID=NOTCH2;Pool=2
chr1	120506349	120506450	237644417	0	+	.	GENE_ID=NOTCH2;Pool=1
chr1	120508066	120508189	236678229	0	+	.	GENE_ID=NOTCH2;Pool=2
chr1	120508936	120509029	235316396	0	+	.	GENE_ID=NOTCH2;Pool=1
chr1	120509029	120509132	235339417	0	+	.	GENE_ID=NOTCH2;Pool=2
chr1	120510013	120510138	237328237	0	+	.	GENE_ID=NOTCH2;Pool=1
chr1	120510138	120510251	237341397	0	+	.	GENE_ID=NOTCH2;Pool=2
chr1	120510663	120510765	236352526	0	+	.	GENE_ID=NOTCH2;Pool=1
chr1	120510752	120510869	236363607	0	+	.	GENE_ID=NOTCH2;Pool=2
chr1	120512131	120512260	237636363	0	+	.	GENE_ID=NOTCH2;Pool=1
chr1	120512260	120512383	237652368	0	+	.	GENE_ID=NOTCH2;Pool=2
chr1	120529543	120529652	236057679	0	+	.	GENE_ID=NOTCH2;Pool=1
chr1	120529652	120529734	236081261	0	+	.	GENE_ID=NOTCH2;Pool=2
chr1	120539549	120539681	238056291	0	+	.	GENE_ID=NOTCH2;Pool=1
chr1	120539688	120539815	238073127	0	+	.	GENE_ID=NOTCH2;Pool=2
chr1	120539837	120539933	238084206	0	+	.	GENE_ID=NOTCH2;Pool=1
chr1	120539936	120540021	238089891	0	+	.	GENE_ID=NOTCH2;Pool=2
chr1	144852294	144852393	235952365	0	+	.	GENE_ID=PDE4DIP;Pool=1
chr1	144852442	144852573	238194370	0	+	.	GENE_ID=PDE4DIP;Pool=2
chr1	144854112	144854230	237645114	0	+	.	GENE_ID=PDE4DIP;Pool=1
chr1	144854458	144854565	237228504	0	+	.	GENE_ID=PDE4DIP;Pool=2
chr1	144854554	144854683	237249120	0	+	.	GENE_ID=PDE4DIP;Pool=1
chr1	144855735	144855861	235284518	0	+	.	GENE_ID=PDE4DIP;Pool=2
chr1	144855861	144855945	235292280	0	+	.	GENE_ID=PDE4DIP;Pool=1
chr1	144856858	144856995	236386263	0	+	.	GENE_ID=PDE4DIP;Pool=2
chr1	144856996	144857113	236394283	0	+	.	GENE_ID=PDE4DIP;Pool=1
chr1	144857577	144857670	241111211	0	+	.	GENE_ID=PDE4DIP;Pool=2
chr1	144857619	144857744	241118515	0	+	.	GENE_ID=PDE4DIP;Pool=1
chr1	144859711	144859836	237362388	0	+	.	GENE_ID=PDE4DIP;Pool=2
chr1	144859819	144859922	237376025	0	+	.	GENE_ID=PDE4DIP;Pool=1
chr1	144859900	144859999	237387880	0	+	.	GENE_ID=PDE4DIP;Pool=2
chr1	144863229	144863352	236403266	0	+	.	GENE_ID=PDE4DIP;Pool=1
chr1	144863353	144863481	236417817	0	+	.	GENE_ID=PDE4DIP;Pool=2
chr1	144864074	144864200	236820759	0	+	.	GENE_ID=PDE4DIP;Pool=1
chr1	144864199	144864326	236829186	0	+	.	GENE_ID=PDE4DIP;Pool=2
chr1	144865766	144865865	236869106	0	+	.	GENE_ID=PDE4DIP;Pool=1
chr1	144865865	144865966	236878686	0	+	.	GENE_ID=PDE4DIP;Pool=2
chr1	144866553	144866647	235312777	0	+	.	GENE_ID=PDE4DIP;Pool=1
chr1	144866613	144866732	235321911	0	+	.	GENE_ID=PDE4DIP;Pool=2
chr1	144867864	144867993	235811629	0	+	.	GENE_ID=PDE4DIP;Pool=1
chr1	144867989	144868100	235840608	0	+	.	GENE_ID=PDE4DIP;Pool=2
chr1	144868073	144868190	235854962	0	+	.	GENE_ID=PDE4DIP;Pool=1
chr1	144871674	144871774	236836354	0	+	.	GENE_ID=PDE4DIP;Pool=2
chr1	144871768	144871859	236842413	0	+	.	GENE_ID=PDE4DIP;Pool=1
chr1	144871858	144871969	236847672	0	+	.	GENE_ID=PDE4DIP;Pool=2
chr1	144873855	144873962	235793748	0	+	.	GENE_ID=PDE4DIP;Pool=1
chr1	144873957	144874082	235804680	0	+	.	GENE_ID=PDE4DIP;Pool=2
chr1	144874617	144874715	237069981	0	+	.	GENE_ID=PDE4DIP;Pool=1
chr1	144874691	144874800	237085294	0	+	.	GENE_ID=PDE4DIP;Pool=2
chr1	144874792	144874922	237095395	0	+	.	GENE_ID=PDE4DIP;Pool=1
chr1	144875953	144876048	236254926	0	+	.	GENE_ID=PDE4DIP;Pool=2
chr1	144876942	144877042	236548237	0	+	.	GENE_ID=PDE4DIP;Pool=1
chr1	144877182	144877301	236572151	0	+	.	GENE_ID=PDE4DIP;Pool=2
chr1	144878986	144879102	235366141	0	+	.	GENE_ID=PDE4DIP;Pool=1
chr1	144879086	144879212	235371715	0	+	.	GENE_ID=PDE4DIP;Pool=2
chr1	144879173	144879281	235378816	0	+	.	GENE_ID=PDE4DIP;Pool=1
chr1	144879271	144879394	235391473	0	+	.	GENE_ID=PDE4DIP;Pool=2
chr1	144879389	144879498	235405311	0	+	.	GENE_ID=PDE4DIP;Pool=1
chr1	144880740	144880864	234941827	0	+	.	GENE_ID=PDE4DIP;Pool=2
chr1	144881459	144881580	237629333	0	+	.	GENE_ID=PDE4DIP;Pool=1
chr1	144881577	144881691	237641132	0	+	.	GENE_ID=PDE4DIP;Pool=2
chr1	144882443	144882553	237704592	0	+	.	GENE_ID=PDE4DIP;Pool=1
chr1	144882538	144882655	237716399	0	+	.	GENE_ID=PDE4DIP;Pool=2
chr1	144882653	144882753	237736320	0	+	.	GENE_ID=PDE4DIP;Pool=1
chr1	144882752	144882860	237770513	0	+	.	GENE_ID=PDE4DIP;Pool=2
chr1	144882860	144882950	237822098	0	+	.	GENE_ID=PDE4DIP;Pool=1
chr1	144886032	144886127	235044843	0	+	.	GENE_ID=PDE4DIP;Pool=2
chr1	144886127	144886225	235048587	0	+	.	GENE_ID=PDE4DIP;Pool=1
chr1	144886225	144886334	235057537	0	+	.	GENE_ID=PDE4DIP;Pool=2
chr1	144892204	144892276	238410971	0	+	.	GENE_ID=PDE4DIP;Pool=1
chr1	144892490	144892594	237818987	0	+	.	GENE_ID=PDE4DIP;Pool=2
chr1	144903005	144903133	236879263	0	+	.	GENE_ID=PDE4DIP;Pool=1
chr1	144903132	144903219	236906628	0	+	.	GENE_ID=PDE4DIP;Pool=2
chr1	144904630	144904742	237452245	0	+	.	GENE_ID=PDE4DIP;Pool=1
chr1	144906071	144906148	236593112	0	+	.	GENE_ID=PDE4DIP;Pool=2
chr1	144906135	144906256	236605072	0	+	.	GENE_ID=PDE4DIP;Pool=1
chr1	144906464	144906539	237796245	0	+	.	GENE_ID=PDE4DIP;Pool=2
chr1	144909911	144909995	238226054	0	+	.	GENE_ID=PDE4DIP;Pool=1
chr1	144911817	144911905	237023973	0	+	.	GENE_ID=PDE4DIP;Pool=2
chr1	144911905	144911988	237026902	0	+	.	GENE_ID=PDE4DIP;Pool=1
chr1	144912031	144912144	241077399	0	+	.	GENE_ID=PDE4DIP;Pool=2
chr1	144912189	144912288	241080421	0	+	.	GENE_ID=PDE4DIP;Pool=1
chr1	144915420	144915531	234950438	0	+	.	GENE_ID=PDE4DIP;Pool=2
chr1	144915527	144915651	234961752	0	+	.	GENE_ID=PDE4DIP;Pool=1
chr1	144916504	144916634	236432186	0	+	.	GENE_ID=PDE4DIP;Pool=2
chr1	144916634	144916750	236455604	0	+	.	GENE_ID=PDE4DIP;Pool=1
chr1	144917455	144917563	237742914	0	+	.	GENE_ID=PDE4DIP;Pool=2
chr1	144917563	144917640	237764726	0	+	.	GENE_ID=PDE4DIP;Pool=1
chr1	144917846	144917923	237928974	0	+	.	GENE_ID=PDE4DIP;Pool=2
chr1	144918824	144918947	235537334	0	+	.	GENE_ID=PDE4DIP;Pool=1
chr1	144918947	144919028	235552029	0	+	.	GENE_ID=PDE4DIP;Pool=2
chr1	144921767	144921878	236214556	0	+	.	GENE_ID=PDE4DIP;Pool=1
chr1	144921878	144921965	236238761	0	+	.	GENE_ID=PDE4DIP;Pool=2
chr1	144921965	144922052	236272952	0	+	.	GENE_ID=PDE4DIP;Pool=1
chr1	144922170	144922272	237596265	0	+	.	GENE_ID=PDE4DIP;Pool=2
chr1	144922421	144922547	237490590	0	+	.	GENE_ID=PDE4DIP;Pool=1
chr1	144922547	144922666	237503920	0	+	.	GENE_ID=PDE4DIP;Pool=2
chr1	144923593	144923719	236253255	0	+	.	GENE_ID=PDE4DIP;Pool=1
chr1	144923719	144923822	236296853	0	+	.	GENE_ID=PDE4DIP;Pool=2
chr1	144930550	144930676	240326301	0	+	.	GENE_ID=PDE4DIP;Pool=1
chr1	144930675	144930794	240371014	0	+	.	GENE_ID=PDE4DIP;Pool=2
chr1	144930781	144930908	240397744	0	+	.	GENE_ID=PDE4DIP;Pool=1
chr1	144930908	144931027	240430143	0	+	.	GENE_ID=PDE4DIP;Pool=2
chr1	144931023	144931146	236877645	0	+	.	GENE_ID=PDE4DIP;Pool=1
chr1	144931146	144931276	236895503	0	+	.	GENE_ID=PDE4DIP;Pool=2
chr1	144931272	144931394	236920642	0	+	.	GENE_ID=PDE4DIP;Pool=1
chr1	144931375	144931496	236949929	0	+	.	GENE_ID=PDE4DIP;Pool=2
chr1	144931496	144931631	236973066	0	+	.	GENE_ID=PDE4DIP;Pool=1
chr1	144931630	144931757	236902818	0	+	.	GENE_ID=PDE4DIP;Pool=2
chr1	144946616	144946743	235773943	0	+	.	GENE_ID=PDE4DIP;Pool=1
chr1	144955288	144955371	235068746	0	+	.	GENE_ID=PDE4DIP;Pool=2
chr1	144994518	144994650	235172038	0	+	.	GENE_ID=PDE4DIP;Pool=1
chr1	144994650	144994748	235184812	0	+	.	GENE_ID=PDE4DIP;Pool=2
chr1	144994880	144995006	235194079	0	+	.	GENE_ID=PDE4DIP;Pool=1
chr1	145015787	145015885	234945360	0	+	.	GENE_ID=PDE4DIP;Pool=2
chr1	145015976	145016062	234953554	0	+	.	GENE_ID=PDE4DIP;Pool=1
chr1	145021110	145021225	241291593	0	+	.	GENE_ID=PDE4DIP;Pool=2
chr1	145039518	145039609	236986582	0	+	.	GENE_ID=PDE4DIP;Pool=1
chr1	145075628	145075737	240103699	0	+	.	GENE_ID=PDE4DIP;Pool=2
chr1	145075637	145075771	240104554	0	+	.	GENE_ID=PDE4DIP;Pool=1
chr1	145075774	145075885	240105442	0	+	.	GENE_ID=PDE4DIP;Pool=2
chr1	145525043	145525138	232687558	0	+	.	GENE_ID=ITGA10;Pool=1
chr1	145527533	145527637	233576614	0	+	.	GENE_ID=ITGA10;Pool=2
chr1	145527637	145527761	233583480	0	+	.	GENE_ID=ITGA10;Pool=1
chr1	145527909	145528038	233299248	0	+	.	GENE_ID=ITGA10;Pool=2
chr1	145528238	145528365	231127428	0	+	.	GENE_ID=ITGA10;Pool=1
chr1	145528566	145528693	233584658	0	+	.	GENE_ID=ITGA10;Pool=2
chr1	145530203	145530280	231822894	0	+	.	GENE_ID=ITGA10;Pool=1
chr1	145530280	145530394	231840684	0	+	.	GENE_ID=ITGA10;Pool=2
chr1	145530804	145530933	231462672	0	+	.	GENE_ID=ITGA10;Pool=1
chr1	145530933	145531053	231481274	0	+	.	GENE_ID=ITGA10;Pool=2
chr1	145532092	145532178	233204277	0	+	.	GENE_ID=ITGA10;Pool=1
chr1	145532178	145532270	233209387	0	+	.	GENE_ID=ITGA10;Pool=2
chr1	145532397	145532507	234433011	0	+	.	GENE_ID=ITGA10;Pool=1
chr1	145532507	145532622	234441992	0	+	.	GENE_ID=ITGA10;Pool=2
chr1	145532728	145532847	233261722	0	+	.	GENE_ID=ITGA10;Pool=1
chr1	145533026	145533140	233636429	0	+	.	GENE_ID=ITGA10;Pool=2
chr1	145533121	145533243	233640920	0	+	.	GENE_ID=ITGA10;Pool=1
chr1	145533377	145533506	233729576	0	+	.	GENE_ID=ITGA10;Pool=2
chr1	145533506	145533627	233737295	0	+	.	GENE_ID=ITGA10;Pool=1
chr1	145533771	145533896	231522019	0	+	.	GENE_ID=ITGA10;Pool=2
chr1	145533872	145533996	231547396	0	+	.	GENE_ID=ITGA10;Pool=1
chr1	145534054	145534173	232891795	0	+	.	GENE_ID=ITGA10;Pool=2
chr1	145534173	145534286	232915385	0	+	.	GENE_ID=ITGA10;Pool=1
chr1	145534887	145535019	231679108	0	+	.	GENE_ID=ITGA10;Pool=2
chr1	145535695	145535822	233556313	0	+	.	GENE_ID=ITGA10;Pool=1
chr1	145535812	145535940	233561101	0	+	.	GENE_ID=ITGA10;Pool=2
chr1	145535899	145536016	232930759	0	+	.	GENE_ID=ITGA10;Pool=1
chr1	145536016	145536140	232952206	0	+	.	GENE_ID=ITGA10;Pool=2
chr1	145536861	145536987	233709944	0	+	.	GENE_ID=ITGA10;Pool=1
chr1	145537136	145537261	231407802	0	+	.	GENE_ID=ITGA10;Pool=2
chr1	145537402	145537485	232072297	0	+	.	GENE_ID=ITGA10;Pool=1
chr1	145537485	145537614	232083975	0	+	.	GENE_ID=ITGA10;Pool=2
chr1	145537718	145537833	231161228	0	+	.	GENE_ID=ITGA10;Pool=1
chr1	145537940	145538067	232661279	0	+	.	GENE_ID=ITGA10;Pool=2
chr1	145538215	145538334	233249726	0	+	.	GENE_ID=ITGA10;Pool=1
chr1	145538696	145538824	233175955	0	+	.	GENE_ID=ITGA10;Pool=2
chr1	145538966	145539096	231945161	0	+	.	GENE_ID=ITGA10;Pool=1
chr1	145539346	145539445	232233181	0	+	.	GENE_ID=ITGA10;Pool=2
chr1	145539676	145539796	232774700	0	+	.	GENE_ID=ITGA10;Pool=1
chr1	145541351	145541445	232991263	0	+	.	GENE_ID=ITGA10;Pool=2
chr1	145541445	145541556	232999948	0	+	.	GENE_ID=ITGA10;Pool=1
chr1	145541793	145541916	231938524	0	+	.	GENE_ID=ITGA10;Pool=2
chr1	145542162	145542281	234331446	0	+	.	GENE_ID=ITGA10;Pool=1
chr1	147083618	147083728	223322098	0	+	.	GENE_ID=BCL9;Pool=2
chr1	147084642	147084767	222493828	0	+	.	GENE_ID=BCL9;Pool=1
chr1	147084767	147084881	222507899	0	+	.	GENE_ID=BCL9;Pool=2
chr1	147084859	147084954	222516765	0	+	.	GENE_ID=BCL9;Pool=1
chr1	147084954	147085049	222520505	0	+	.	GENE_ID=BCL9;Pool=2
chr1	147086164	147086286	223743505	0	+	.	GENE_ID=BCL9;Pool=1
chr1	147086285	147086416	223752673	0	+	.	GENE_ID=BCL9;Pool=2
chr1	147087514	147087636	223827065	0	+	.	GENE_ID=BCL9;Pool=1
chr1	147087636	147087726	223843295	0	+	.	GENE_ID=BCL9;Pool=2
chr1	147090583	147090712	224752671	0	+	.	GENE_ID=BCL9;Pool=1
chr1	147090712	147090826	224756301	0	+	.	GENE_ID=BCL9;Pool=2
chr1	147090826	147090923	224758268	0	+	.	GENE_ID=BCL9;Pool=1
chr1	147090902	147091011	224764638	0	+	.	GENE_ID=BCL9;Pool=2
chr1	147091003	147091090	224769868	0	+	.	GENE_ID=BCL9;Pool=1
chr1	147091090	147091192	223204617	0	+	.	GENE_ID=BCL9;Pool=2
chr1	147091190	147091326	223211663	0	+	.	GENE_ID=BCL9;Pool=1
chr1	147091323	147091445	223241048	0	+	.	GENE_ID=BCL9;Pool=2
chr1	147091444	147091571	223249581	0	+	.	GENE_ID=BCL9;Pool=1
chr1	147091570	147091670	223254481	0	+	.	GENE_ID=BCL9;Pool=2
chr1	147091670	147091760	224758836	0	+	.	GENE_ID=BCL9;Pool=1
chr1	147091760	147091845	224767278	0	+	.	GENE_ID=BCL9;Pool=2
chr1	147091845	147091963	224771570	0	+	.	GENE_ID=BCL9;Pool=1
chr1	147091954	147092084	224783365	0	+	.	GENE_ID=BCL9;Pool=2
chr1	147092084	147092222	224754133	0	+	.	GENE_ID=BCL9;Pool=1
chr1	147092220	147092339	224777109	0	+	.	GENE_ID=BCL9;Pool=2
chr1	147092328	147092454	224789312	0	+	.	GENE_ID=BCL9;Pool=1
chr1	147092441	147092571	224801535	0	+	.	GENE_ID=BCL9;Pool=2
chr1	147092571	147092704	223249048	0	+	.	GENE_ID=BCL9;Pool=1
chr1	147092681	147092796	223254000	0	+	.	GENE_ID=BCL9;Pool=2
chr1	147092793	147092897	223271587	0	+	.	GENE_ID=BCL9;Pool=1
chr1	147094003	147094125	223312913	0	+	.	GENE_ID=BCL9;Pool=2
chr1	147094125	147094243	223346864	0	+	.	GENE_ID=BCL9;Pool=1
chr1	147094243	147094332	223372348	0	+	.	GENE_ID=BCL9;Pool=2
chr1	147095568	147095692	224484489	0	+	.	GENE_ID=BCL9;Pool=1
chr1	147095685	147095786	224488249	0	+	.	GENE_ID=BCL9;Pool=2
chr1	147095785	147095922	224493871	0	+	.	GENE_ID=BCL9;Pool=1
chr1	147095917	147096042	224499364	0	+	.	GENE_ID=BCL9;Pool=2
chr1	147096040	147096134	224506289	0	+	.	GENE_ID=BCL9;Pool=1
chr1	147096133	147096245	224486101	0	+	.	GENE_ID=BCL9;Pool=2
chr1	147096234	147096365	224495045	0	+	.	GENE_ID=BCL9;Pool=1
chr1	147096353	147096445	224504696	0	+	.	GENE_ID=BCL9;Pool=2
chr1	147096444	147096547	224510214	0	+	.	GENE_ID=BCL9;Pool=1
chr1	147096529	147096647	224512937	0	+	.	GENE_ID=BCL9;Pool=2
chr1	147096630	147096761	222683199	0	+	.	GENE_ID=BCL9;Pool=1
chr1	150549829	150549934	270683217	0	+	.	GENE_ID=MCL1;Pool=2
chr1	150550633	150550730	269761753	0	+	.	GENE_ID=MCL1;Pool=1
chr1	150550730	150550841	269787200	0	+	.	GENE_ID=MCL1;Pool=2
chr1	150550841	150550968	269811759	0	+	.	GENE_ID=MCL1;Pool=1
chr1	150551227	150551356	271046844	0	+	.	GENE_ID=MCL1;Pool=2
chr1	150551333	150551457	271048692	0	+	.	GENE_ID=MCL1;Pool=1
chr1	150551454	150551565	271813834	0	+	.	GENE_ID=MCL1;Pool=2
chr1	150551554	150551667	271815492	0	+	.	GENE_ID=MCL1;Pool=1
chr1	150551652	150551788	271816086	0	+	.	GENE_ID=MCL1;Pool=2
chr1	150551867	150551998	269959016	0	+	.	GENE_ID=MCL1;Pool=1
chr1	150551998	150552096	269963370	0	+	.	GENE_ID=MCL1;Pool=2
chr1	150784493	150784594	223250648	0	+	.	GENE_ID=ARNT;Pool=1
chr1	150785621	150785701	223625037	0	+	.	GENE_ID=ARNT;Pool=2
chr1	150785701	150785820	223632140	0	+	.	GENE_ID=ARNT;Pool=1
chr1	150786533	150786663	222513132	0	+	.	GENE_ID=ARNT;Pool=2
chr1	150786662	150786779	222534318	0	+	.	GENE_ID=ARNT;Pool=1
chr1	150788731	150788845	224497142	0	+	.	GENE_ID=ARNT;Pool=2
chr1	150788844	150788973	224503527	0	+	.	GENE_ID=ARNT;Pool=1
chr1	150789250	150789366	222771981	0	+	.	GENE_ID=ARNT;Pool=2
chr1	150789488	150789579	224112676	0	+	.	GENE_ID=ARNT;Pool=1
chr1	150789578	150789657	224117115	0	+	.	GENE_ID=ARNT;Pool=2
chr1	150789657	150789760	224120101	0	+	.	GENE_ID=ARNT;Pool=1
chr1	150789791	150789916	222179109	0	+	.	GENE_ID=ARNT;Pool=2
chr1	150790390	150790511	222479079	0	+	.	GENE_ID=ARNT;Pool=1
chr1	150795690	150795798	222653756	0	+	.	GENE_ID=ARNT;Pool=2
chr1	150795785	150795916	222665131	0	+	.	GENE_ID=ARNT;Pool=1
chr1	150798948	150799046	223029959	0	+	.	GENE_ID=ARNT;Pool=2
chr1	150801508	150801630	225121006	0	+	.	GENE_ID=ARNT;Pool=1
chr1	150801630	150801748	225132422	0	+	.	GENE_ID=ARNT;Pool=2
chr1	150802353	150802473	223946770	0	+	.	GENE_ID=ARNT;Pool=1
chr1	150804250	150804357	222201713	0	+	.	GENE_ID=ARNT;Pool=2
chr1	150804357	150804486	222206251	0	+	.	GENE_ID=ARNT;Pool=1
chr1	150804770	150804890	222652277	0	+	.	GENE_ID=ARNT;Pool=2
chr1	150806993	150807116	223396471	0	+	.	GENE_ID=ARNT;Pool=1
chr1	150808683	150808808	223096061	0	+	.	GENE_ID=ARNT;Pool=2
chr1	150808808	150808936	223119828	0	+	.	GENE_ID=ARNT;Pool=1
chr1	150808936	150809041	223139147	0	+	.	GENE_ID=ARNT;Pool=2
chr1	150811886	150812012	222870001	0	+	.	GENE_ID=ARNT;Pool=1
chr1	150812012	150812130	222895587	0	+	.	GENE_ID=ARNT;Pool=2
chr1	150814796	150814906	222529352	0	+	.	GENE_ID=ARNT;Pool=1
chr1	150818685	150818786	222543757	0	+	.	GENE_ID=ARNT;Pool=2
chr1	150825151	150825262	225109757	0	+	.	GENE_ID=ARNT;Pool=1
chr1	150825263	150825345	225109766	0	+	.	GENE_ID=ARNT;Pool=2
chr1	150830737	150830853	225177733	0	+	.	GENE_ID=ARNT;Pool=1
chr1	150830853	150830970	225185505	0	+	.	GENE_ID=ARNT;Pool=2
chr1	150849004	150849119	223039877	0	+	.	GENE_ID=ARNT;Pool=1
chr1	154947183	154947299	294912226	0	+	.	GENE_ID=CKS1B;Pool=2
chr1	154950391	154950498	294885571	0	+	.	GENE_ID=CKS1B;Pool=1
chr1	154950498	154950608	294907170	0	+	.	GENE_ID=CKS1B;Pool=2
chr1	154951141	154951260	294717574	0	+	.	GENE_ID=CKS1B;Pool=1
chr1	155158566	155158693	238596346	0	+	.	GENE_ID=MUC1;Pool=2
chr1	155159621	155159752	238672207	0	+	.	GENE_ID=MUC1;Pool=1
chr1	155159709	155159820	238699253	0	+	.	GENE_ID=MUC1;Pool=2
chr1	155159809	155159935	238716325	0	+	.	GENE_ID=MUC1;Pool=1
chr1	155159933	155160053	236328456	0	+	.	GENE_ID=MUC1;Pool=2
chr1	155160126	155160222	237825634	0	+	.	GENE_ID=MUC1;Pool=1
chr1	155160222	155160340	237833419	0	+	.	GENE_ID=MUC1;Pool=2
chr1	155160414	155160533	235447043	0	+	.	GENE_ID=MUC1;Pool=1
chr1	155160637	155160752	235089199	0	+	.	GENE_ID=MUC1;Pool=2
chr1	155160737	155160857	236140634	0	+	.	GENE_ID=MUC1;Pool=1
chr1	155160857	155160996	239027529	0	+	.	GENE_ID=MUC1;Pool=2
chr1	155161828	155161948	237215211	0	+	.	GENE_ID=MUC1;Pool=1
chr1	155161920	155162050	237024698	0	+	.	GENE_ID=MUC1;Pool=2
chr1	155162038	155162157	237036970	0	+	.	GENE_ID=MUC1;Pool=1
chr1	155162511	155162639	237273712	0	+	.	GENE_ID=MUC1;Pool=2
chr1	156785603	156785710	235291554	0	+	.	GENE_ID=NTRK1;Pool=1
chr1	156811882	156812003	237931184	0	+	.	GENE_ID=NTRK1;Pool=2
chr1	156830632	156830754	235682733	0	+	.	GENE_ID=NTRK1;Pool=1
chr1	156830805	156830920	235683531	0	+	.	GENE_ID=NTRK1;Pool=2
chr1	156830911	156831017	235685746	0	+	.	GENE_ID=NTRK1;Pool=1
chr1	156834102	156834221	238875930	0	+	.	GENE_ID=NTRK1;Pool=2
chr1	156834509	156834637	235690796	0	+	.	GENE_ID=NTRK1;Pool=1
chr1	156836663	156836794	258000163	0	+	.	GENE_ID=NTRK1;Pool=2
chr1	156837851	156837980	241032033	0	+	.	GENE_ID=NTRK1;Pool=1
chr1	156837927	156838052	241040592	0	+	.	GENE_ID=NTRK1;Pool=2
chr1	156838211	156838325	236801740	0	+	.	GENE_ID=NTRK1;Pool=1
chr1	156838321	156838440	236806692	0	+	.	GENE_ID=NTRK1;Pool=2
chr1	156841389	156841476	235523337	0	+	.	GENE_ID=NTRK1;Pool=1
chr1	156841476	156841578	235530862	0	+	.	GENE_ID=NTRK1;Pool=2
chr1	156843412	156843543	236920537	0	+	.	GENE_ID=NTRK1;Pool=1
chr1	156843543	156843633	236928233	0	+	.	GENE_ID=NTRK1;Pool=2
chr1	156843620	156843760	236933520	0	+	.	GENE_ID=NTRK1;Pool=1
chr1	156844075	156844193	237894933	0	+	.	GENE_ID=NTRK1;Pool=2
chr1	156844323	156844421	236775892	0	+	.	GENE_ID=NTRK1;Pool=1
chr1	156844650	156844758	235612876	0	+	.	GENE_ID=NTRK1;Pool=2
chr1	156844758	156844850	235620632	0	+	.	GENE_ID=NTRK1;Pool=1
chr1	156845310	156845441	235266569	0	+	.	GENE_ID=NTRK1;Pool=2
chr1	156845441	156845542	235273681	0	+	.	GENE_ID=NTRK1;Pool=1
chr1	156845818	156845949	236778526	0	+	.	GENE_ID=NTRK1;Pool=2
chr1	156845949	156846054	236783252	0	+	.	GENE_ID=NTRK1;Pool=1
chr1	156846190	156846330	237544747	0	+	.	GENE_ID=NTRK1;Pool=2
chr1	156846330	156846415	237549836	0	+	.	GENE_ID=NTRK1;Pool=1
chr1	156848908	156849040	238765100	0	+	.	GENE_ID=NTRK1;Pool=2
chr1	156849040	156849130	238775348	0	+	.	GENE_ID=NTRK1;Pool=1
chr1	156849130	156849257	238798543	0	+	.	GENE_ID=NTRK1;Pool=2
chr1	156849767	156849908	241831145	0	+	.	GENE_ID=NTRK1;Pool=1
chr1	156849908	156850008	241832858	0	+	.	GENE_ID=NTRK1;Pool=2
chr1	156851262	156851359	241564195	0	+	.	GENE_ID=NTRK1;Pool=1
chr1	156851322	156851453	241566602	0	+	.	GENE_ID=NTRK1;Pool=2
chr1	161293345	161293433	241564438	0	+	.	GENE_ID=SDHC;Pool=1
chr1	161298107	161298199	237924767	0	+	.	GENE_ID=SDHC;Pool=2
chr1	161298199	161298304	237929810	0	+	.	GENE_ID=SDHC;Pool=1
chr1	161310350	161310426	241473524	0	+	.	GENE_ID=SDHC;Pool=2
chr1	161310407	161310531	241475892	0	+	.	GENE_ID=SDHC;Pool=1
chr1	161326445	161326519	240472570	0	+	.	GENE_ID=SDHC;Pool=2
chr1	161326519	161326633	240491736	0	+	.	GENE_ID=SDHC;Pool=1
chr1	161332077	161332179	262831543	0	+	.	GENE_ID=SDHC;Pool=2
chr1	161332137	161332262	262837793	0	+	.	GENE_ID=SDHC;Pool=1
chr1	162688825	162688947	229620102	0	+	.	GENE_ID=DDR2;Pool=2
chr1	162722869	162722993	230614938	0	+	.	GENE_ID=DDR2;Pool=1
chr1	162724359	162724466	230138524	0	+	.	GENE_ID=DDR2;Pool=2
chr1	162724466	162724586	230151333	0	+	.	GENE_ID=DDR2;Pool=1
chr1	162724586	162724687	230165208	0	+	.	GENE_ID=DDR2;Pool=2
chr1	162724850	162724967	227901591	0	+	.	GENE_ID=DDR2;Pool=1
chr1	162724967	162725094	227934283	0	+	.	GENE_ID=DDR2;Pool=2
chr1	162725448	162725572	230122619	0	+	.	GENE_ID=DDR2;Pool=1
chr1	162729566	162729694	228229141	0	+	.	GENE_ID=DDR2;Pool=2
chr1	162729681	162729785	228252798	0	+	.	GENE_ID=DDR2;Pool=1
chr1	162730973	162731107	230471658	0	+	.	GENE_ID=DDR2;Pool=2
chr1	162731107	162731197	230481328	0	+	.	GENE_ID=DDR2;Pool=1
chr1	162731197	162731276	230494492	0	+	.	GENE_ID=DDR2;Pool=2
chr1	162735783	162735880	232242025	0	+	.	GENE_ID=DDR2;Pool=1
chr1	162736941	162737029	227835801	0	+	.	GENE_ID=DDR2;Pool=2
chr1	162737029	162737154	227850556	0	+	.	GENE_ID=DDR2;Pool=1
chr1	162740090	162740201	230146744	0	+	.	GENE_ID=DDR2;Pool=2
chr1	162740201	162740327	230169366	0	+	.	GENE_ID=DDR2;Pool=1
chr1	162741756	162741887	231010473	0	+	.	GENE_ID=DDR2;Pool=2
chr1	162741887	162742002	231036528	0	+	.	GENE_ID=DDR2;Pool=1
chr1	162742002	162742088	231054993	0	+	.	GENE_ID=DDR2;Pool=2
chr1	162743204	162743301	229424328	0	+	.	GENE_ID=DDR2;Pool=1
chr1	162743301	162743421	229442557	0	+	.	GENE_ID=DDR2;Pool=2
chr1	162745384	162745513	228332530	0	+	.	GENE_ID=DDR2;Pool=1
chr1	162745513	162745634	228358167	0	+	.	GENE_ID=DDR2;Pool=2
chr1	162745922	162746041	232575092	0	+	.	GENE_ID=DDR2;Pool=1
chr1	162746041	162746161	232596737	0	+	.	GENE_ID=DDR2;Pool=2
chr1	162748317	162748432	232948025	0	+	.	GENE_ID=DDR2;Pool=1
chr1	162748432	162748519	232965197	0	+	.	GENE_ID=DDR2;Pool=2
chr1	162749866	162749977	229572416	0	+	.	GENE_ID=DDR2;Pool=1
chr1	162749977	162750066	229589418	0	+	.	GENE_ID=DDR2;Pool=2
chr1	164528955	164529074	236908539	0	+	.	GENE_ID=PBX1;Pool=1
chr1	164529070	164529198	236983558	0	+	.	GENE_ID=PBX1;Pool=2
chr1	164529198	164529300	236986754	0	+	.	GENE_ID=PBX1;Pool=1
chr1	164532438	164532559	235113886	0	+	.	GENE_ID=PBX1;Pool=2
chr1	164761662	164761789	238508034	0	+	.	GENE_ID=PBX1;Pool=1
chr1	164761783	164761908	238523441	0	+	.	GENE_ID=PBX1;Pool=2
chr1	164761908	164762011	238537422	0	+	.	GENE_ID=PBX1;Pool=1
chr1	164768897	164769030	240097273	0	+	.	GENE_ID=PBX1;Pool=2
chr1	164769027	164769154	240115136	0	+	.	GENE_ID=PBX1;Pool=1
chr1	164776764	164776866	240544458	0	+	.	GENE_ID=PBX1;Pool=2
chr1	164776866	164776976	240558315	0	+	.	GENE_ID=PBX1;Pool=1
chr1	164781189	164781311	237463193	0	+	.	GENE_ID=PBX1;Pool=2
chr1	164781311	164781433	237474279	0	+	.	GENE_ID=PBX1;Pool=1
chr1	164789295	164789421	237455830	0	+	.	GENE_ID=PBX1;Pool=2
chr1	164790711	164790804	237971446	0	+	.	GENE_ID=PBX1;Pool=1
chr1	164790804	164790908	237986190	0	+	.	GENE_ID=PBX1;Pool=2
chr1	164815807	164815921	235430726	0	+	.	GENE_ID=PBX1;Pool=1
chr1	164818570	164818667	238840274	0	+	.	GENE_ID=PBX1;Pool=2
chr1	179076830	179076961	224233178	0	+	.	GENE_ID=ABL2;Pool=1
chr1	179076959	179077043	224190541	0	+	.	GENE_ID=ABL2;Pool=2
chr1	179077041	179077140	224203064	0	+	.	GENE_ID=ABL2;Pool=1
chr1	179077133	179077265	224218928	0	+	.	GENE_ID=ABL2;Pool=2
chr1	179077262	179077391	224239366	0	+	.	GENE_ID=ABL2;Pool=1
chr1	179077391	179077503	223423206	0	+	.	GENE_ID=ABL2;Pool=2
chr1	179077503	179077598	223432375	0	+	.	GENE_ID=ABL2;Pool=1
chr1	179077598	179077715	223440315	0	+	.	GENE_ID=ABL2;Pool=2
chr1	179077709	179077808	223448345	0	+	.	GENE_ID=ABL2;Pool=1
chr1	179077806	179077896	223459586	0	+	.	GENE_ID=ABL2;Pool=2
chr1	179077896	179078027	223427396	0	+	.	GENE_ID=ABL2;Pool=1
chr1	179078026	179078129	223447459	0	+	.	GENE_ID=ABL2;Pool=2
chr1	179078129	179078252	224246137	0	+	.	GENE_ID=ABL2;Pool=1
chr1	179078242	179078360	223118898	0	+	.	GENE_ID=ABL2;Pool=2
chr1	179078360	179078482	223133556	0	+	.	GENE_ID=ABL2;Pool=1
chr1	179078481	179078580	223146647	0	+	.	GENE_ID=ABL2;Pool=2
chr1	179079348	179079474	222175751	0	+	.	GENE_ID=ABL2;Pool=1
chr1	179079474	179079594	222202160	0	+	.	GENE_ID=ABL2;Pool=2
chr1	179081440	179081560	223833499	0	+	.	GENE_ID=ABL2;Pool=1
chr1	179083991	179084080	223695388	0	+	.	GENE_ID=ABL2;Pool=2
chr1	179084079	179084183	223696816	0	+	.	GENE_ID=ABL2;Pool=1
chr1	179086405	179086528	223787473	0	+	.	GENE_ID=ABL2;Pool=2
chr1	179086528	179086654	223803795	0	+	.	GENE_ID=ABL2;Pool=1
chr1	179087693	179087820	222348822	0	+	.	GENE_ID=ABL2;Pool=2
chr1	179087820	179087936	222363434	0	+	.	GENE_ID=ABL2;Pool=1
chr1	179089301	179089420	222851068	0	+	.	GENE_ID=ABL2;Pool=2
chr1	179090660	179090783	224114012	0	+	.	GENE_ID=ABL2;Pool=1
chr1	179090783	179090914	224145182	0	+	.	GENE_ID=ABL2;Pool=2
chr1	179090914	179090999	224171465	0	+	.	GENE_ID=ABL2;Pool=1
chr1	179095510	179095642	222775082	0	+	.	GENE_ID=ABL2;Pool=2
chr1	179095640	179095765	222808720	0	+	.	GENE_ID=ABL2;Pool=1
chr1	179095765	179095852	222822218	0	+	.	GENE_ID=ABL2;Pool=2
chr1	179100396	179100502	222867868	0	+	.	GENE_ID=ABL2;Pool=1
chr1	179100502	179100616	222885161	0	+	.	GENE_ID=ABL2;Pool=2
chr1	179112053	179112181	224374237	0	+	.	GENE_ID=ABL2;Pool=1
chr1	182544437	182544564	321969906	0	+	.	GENE_ID=RNASEL;Pool=2
chr1	182544527	182544635	321979748	0	+	.	GENE_ID=RNASEL;Pool=1
chr1	182544630	182544729	321986548	0	+	.	GENE_ID=RNASEL;Pool=2
chr1	182545423	182545541	321785802	0	+	.	GENE_ID=RNASEL;Pool=1
chr1	182550276	182550374	321814406	0	+	.	GENE_ID=RNASEL;Pool=2
chr1	182550374	182550486	321831134	0	+	.	GENE_ID=RNASEL;Pool=1
chr1	182551182	182551303	321773661	0	+	.	GENE_ID=RNASEL;Pool=2
chr1	182551282	182551402	321790851	0	+	.	GENE_ID=RNASEL;Pool=1
chr1	182553204	182553301	321733811	0	+	.	GENE_ID=RNASEL;Pool=2
chr1	182554382	182554506	322046670	0	+	.	GENE_ID=RNASEL;Pool=1
chr1	182554503	182554634	322062839	0	+	.	GENE_ID=RNASEL;Pool=2
chr1	182554626	182554754	322078141	0	+	.	GENE_ID=RNASEL;Pool=1
chr1	182554739	182554849	322088606	0	+	.	GENE_ID=RNASEL;Pool=2
chr1	182554836	182554958	322105697	0	+	.	GENE_ID=RNASEL;Pool=1
chr1	182554958	182555039	322107939	0	+	.	GENE_ID=RNASEL;Pool=2
chr1	182555037	182555138	322086596	0	+	.	GENE_ID=RNASEL;Pool=1
chr1	182555137	182555264	322101092	0	+	.	GENE_ID=RNASEL;Pool=2
chr1	182555263	182555387	322114483	0	+	.	GENE_ID=RNASEL;Pool=1
chr1	182555387	182555510	322048474	0	+	.	GENE_ID=RNASEL;Pool=2
chr1	182555507	182555607	322074609	0	+	.	GENE_ID=RNASEL;Pool=1
chr1	182555607	182555717	322089461	0	+	.	GENE_ID=RNASEL;Pool=2
chr1	182555717	182555830	322100511	0	+	.	GENE_ID=RNASEL;Pool=1
chr1	182555830	182555945	322111662	0	+	.	GENE_ID=RNASEL;Pool=2
chr1	185056655	185056772	312515056	0	+	.	GENE_ID=RNF2;Pool=1
chr1	185060721	185060834	312326593	0	+	.	GENE_ID=RNF2;Pool=2
chr1	185060834	185060909	312343363	0	+	.	GENE_ID=RNF2;Pool=1
chr1	185062162	185062267	312190773	0	+	.	GENE_ID=RNF2;Pool=2
chr1	185062266	185062384	312218001	0	+	.	GENE_ID=RNF2;Pool=1
chr1	185062354	185062427	312225628	0	+	.	GENE_ID=RNF2;Pool=2
chr1	185067142	185067213	312471458	0	+	.	GENE_ID=RNF2;Pool=1
chr1	185067213	185067301	312477735	0	+	.	GENE_ID=RNF2;Pool=2
chr1	185067301	185067413	312486346	0	+	.	GENE_ID=RNF2;Pool=1
chr1	185067413	185067516	312499430	0	+	.	GENE_ID=RNF2;Pool=2
chr1	185068959	185069062	312195371	0	+	.	GENE_ID=RNF2;Pool=1
chr1	185069062	185069143	312225467	0	+	.	GENE_ID=RNF2;Pool=2
chr1	185069308	185069415	312256721	0	+	.	GENE_ID=RNF2;Pool=1
chr1	185069415	185069531	312258709	0	+	.	GENE_ID=RNF2;Pool=2
chr1	186283144	186283248	241401874	0	+	.	GENE_ID=TPR;Pool=1
chr1	186283708	186283826	264029401	0	+	.	GENE_ID=TPR;Pool=2
chr1	186286576	186286687	266279987	0	+	.	GENE_ID=TPR;Pool=1
chr1	186286687	186286811	266281015	0	+	.	GENE_ID=TPR;Pool=2
chr1	186287504	186287600	242016876	0	+	.	GENE_ID=TPR;Pool=1
chr1	186287600	186287707	242025027	0	+	.	GENE_ID=TPR;Pool=2
chr1	186287707	186287824	242033059	0	+	.	GENE_ID=TPR;Pool=1
chr1	186287803	186287875	264434346	0	+	.	GENE_ID=TPR;Pool=2
chr1	186287887	186288009	264435251	0	+	.	GENE_ID=TPR;Pool=1
chr1	186289505	186289623	239686636	0	+	.	GENE_ID=TPR;Pool=2
chr1	186291362	186291474	238992810	0	+	.	GENE_ID=TPR;Pool=1
chr1	186291474	186291556	238996847	0	+	.	GENE_ID=TPR;Pool=2
chr1	186291565	186291687	264697653	0	+	.	GENE_ID=TPR;Pool=1
chr1	186291687	186291782	264703299	0	+	.	GENE_ID=TPR;Pool=2
chr1	186292714	186292832	242742173	0	+	.	GENE_ID=TPR;Pool=1
chr1	186292831	186292921	242742258	0	+	.	GENE_ID=TPR;Pool=2
chr1	186292869	186292966	242745839	0	+	.	GENE_ID=TPR;Pool=1
chr1	186292965	186293086	242753058	0	+	.	GENE_ID=TPR;Pool=2
chr1	186294805	186294930	266299590	0	+	.	GENE_ID=TPR;Pool=1
chr1	186296554	186296669	241942829	0	+	.	GENE_ID=TPR;Pool=2
chr1	186296669	186296773	241947393	0	+	.	GENE_ID=TPR;Pool=1
chr1	186296773	186296879	241949775	0	+	.	GENE_ID=TPR;Pool=2
chr1	186300614	186300738	262886432	0	+	.	GENE_ID=TPR;Pool=1
chr1	186301279	186301358	242697182	0	+	.	GENE_ID=TPR;Pool=2
chr1	186301358	186301440	242716979	0	+	.	GENE_ID=TPR;Pool=1
chr1	186301440	186301546	242721006	0	+	.	GENE_ID=TPR;Pool=2
chr1	186302238	186302364	264768949	0	+	.	GENE_ID=TPR;Pool=1
chr1	186302363	186302469	264809639	0	+	.	GENE_ID=TPR;Pool=2
chr1	186302469	186302582	264830392	0	+	.	GENE_ID=TPR;Pool=1
chr1	186303356	186303476	242286369	0	+	.	GENE_ID=TPR;Pool=2
chr1	186303476	186303552	242310698	0	+	.	GENE_ID=TPR;Pool=1
chr1	186303552	186303649	261660527	0	+	.	GENE_ID=TPR;Pool=2
chr1	186303648	186303769	242326507	0	+	.	GENE_ID=TPR;Pool=1
chr1	186304217	186304292	239176080	0	+	.	GENE_ID=TPR;Pool=2
chr1	186304393	186304505	265767832	0	+	.	GENE_ID=TPR;Pool=1
chr1	186304505	186304598	265779583	0	+	.	GENE_ID=TPR;Pool=2
chr1	186304598	186304725	265787695	0	+	.	GENE_ID=TPR;Pool=1
chr1	186305523	186305642	262019467	0	+	.	GENE_ID=TPR;Pool=2
chr1	186305642	186305765	262053097	0	+	.	GENE_ID=TPR;Pool=1
chr1	186305764	186305843	262068915	0	+	.	GENE_ID=TPR;Pool=2
chr1	186306066	186306172	239351398	0	+	.	GENE_ID=TPR;Pool=1
chr1	186306172	186306277	239362747	0	+	.	GENE_ID=TPR;Pool=2
chr1	186307076	186307187	239499951	0	+	.	GENE_ID=TPR;Pool=1
chr1	186307224	186307341	239501016	0	+	.	GENE_ID=TPR;Pool=2
chr1	186307313	186307412	239501093	0	+	.	GENE_ID=TPR;Pool=1
chr1	186308781	186308877	242053016	0	+	.	GENE_ID=TPR;Pool=2
chr1	186308876	186308997	242053305	0	+	.	GENE_ID=TPR;Pool=1
chr1	186310144	186310267	241440252	0	+	.	GENE_ID=TPR;Pool=2
chr1	186310372	186310469	240131794	0	+	.	GENE_ID=TPR;Pool=1
chr1	186310443	186310562	240146839	0	+	.	GENE_ID=TPR;Pool=2
chr1	186312434	186312514	265006874	0	+	.	GENE_ID=TPR;Pool=1
chr1	186312501	186312572	265010091	0	+	.	GENE_ID=TPR;Pool=2
chr1	186312555	186312672	265010200	0	+	.	GENE_ID=TPR;Pool=1
chr1	186313029	186313122	264133768	0	+	.	GENE_ID=TPR;Pool=2
chr1	186313121	186313222	264146363	0	+	.	GENE_ID=TPR;Pool=1
chr1	186313533	186313641	262965872	0	+	.	GENE_ID=TPR;Pool=2
chr1	186313640	186313765	262988662	0	+	.	GENE_ID=TPR;Pool=1
chr1	186314691	186314773	238628669	0	+	.	GENE_ID=TPR;Pool=2
chr1	186315197	186315273	242257182	0	+	.	GENE_ID=TPR;Pool=1
chr1	186315276	186315365	242257244	0	+	.	GENE_ID=TPR;Pool=2
chr1	186316446	186316571	263019020	0	+	.	GENE_ID=TPR;Pool=1
chr1	186316570	186316656	263022772	0	+	.	GENE_ID=TPR;Pool=2
chr1	186319291	186319371	240999353	0	+	.	GENE_ID=TPR;Pool=1
chr1	186319378	186319478	240999385	0	+	.	GENE_ID=TPR;Pool=2
chr1	186320453	186320573	242450407	0	+	.	GENE_ID=TPR;Pool=1
chr1	186320573	186320687	242459536	0	+	.	GENE_ID=TPR;Pool=2
chr1	186321005	186321120	241008021	0	+	.	GENE_ID=TPR;Pool=1
chr1	186321151	186321269	241008367	0	+	.	GENE_ID=TPR;Pool=2
chr1	186322808	186322888	242571315	0	+	.	GENE_ID=TPR;Pool=1
chr1	186322856	186322958	242573832	0	+	.	GENE_ID=TPR;Pool=2
chr1	186324474	186324585	241226921	0	+	.	GENE_ID=TPR;Pool=1
chr1	186324604	186324697	241227261	0	+	.	GENE_ID=TPR;Pool=2
chr1	186324752	186324830	262303185	0	+	.	GENE_ID=TPR;Pool=1
chr1	186324830	186324924	262310223	0	+	.	GENE_ID=TPR;Pool=2
chr1	186325359	186325482	240166773	0	+	.	GENE_ID=TPR;Pool=1
chr1	186325482	186325584	240178854	0	+	.	GENE_ID=TPR;Pool=2
chr1	186326526	186326639	239063150	0	+	.	GENE_ID=TPR;Pool=1
chr1	186326615	186326725	239075894	0	+	.	GENE_ID=TPR;Pool=2
chr1	186326724	186326851	239078147	0	+	.	GENE_ID=TPR;Pool=1
chr1	186327639	186327745	262616247	0	+	.	GENE_ID=TPR;Pool=2
chr1	186327745	186327842	262623865	0	+	.	GENE_ID=TPR;Pool=1
chr1	186328911	186329022	262890925	0	+	.	GENE_ID=TPR;Pool=2
chr1	186329022	186329125	262904909	0	+	.	GENE_ID=TPR;Pool=1
chr1	186329298	186329422	264420877	0	+	.	GENE_ID=TPR;Pool=2
chr1	186329493	186329560	264426887	0	+	.	GENE_ID=TPR;Pool=1
chr1	186329892	186329994	239783045	0	+	.	GENE_ID=TPR;Pool=2
chr1	186329976	186330097	239798998	0	+	.	GENE_ID=TPR;Pool=1
chr1	186330649	186330768	264981924	0	+	.	GENE_ID=TPR;Pool=2
chr1	186330768	186330858	264985314	0	+	.	GENE_ID=TPR;Pool=1
chr1	186330845	186330975	241381215	0	+	.	GENE_ID=TPR;Pool=2
chr1	186331381	186331476	261731104	0	+	.	GENE_ID=TPR;Pool=1
chr1	186331473	186331584	242481641	0	+	.	GENE_ID=TPR;Pool=2
chr1	186332079	186332200	239443414	0	+	.	GENE_ID=TPR;Pool=1
chr1	186332472	186332559	263414015	0	+	.	GENE_ID=TPR;Pool=2
chr1	186332547	186332662	263425494	0	+	.	GENE_ID=TPR;Pool=1
chr1	186336952	186337065	263321902	0	+	.	GENE_ID=TPR;Pool=2
chr1	186337025	186337146	263331493	0	+	.	GENE_ID=TPR;Pool=1
chr1	186340019	186340138	239860841	0	+	.	GENE_ID=TPR;Pool=2
chr1	186340138	186340223	239862998	0	+	.	GENE_ID=TPR;Pool=1
chr1	186342400	186342491	241379674	0	+	.	GENE_ID=TPR;Pool=2
chr1	186342577	186342699	241380195	0	+	.	GENE_ID=TPR;Pool=1
chr1	186344005	186344089	266351742	0	+	.	GENE_ID=TPR;Pool=2
chr1	186344089	186344199	266371269	0	+	.	GENE_ID=TPR;Pool=1
chr1	186643506	186643587	296644538	0	+	.	GENE_ID=PTGS2;Pool=2
chr1	186643587	186643666	296658907	0	+	.	GENE_ID=PTGS2;Pool=1
chr1	186643666	186643772	296696534	0	+	.	GENE_ID=PTGS2;Pool=2
chr1	186643772	186643898	296720285	0	+	.	GENE_ID=PTGS2;Pool=1
chr1	186644413	186644489	297088026	0	+	.	GENE_ID=PTGS2;Pool=2
chr1	186644489	186644572	297104433	0	+	.	GENE_ID=PTGS2;Pool=1
chr1	186644990	186645073	296091087	0	+	.	GENE_ID=PTGS2;Pool=2
chr1	186645073	186645155	296098056	0	+	.	GENE_ID=PTGS2;Pool=1
chr1	186645155	186645247	296102124	0	+	.	GENE_ID=PTGS2;Pool=2
chr1	186645247	186645346	296109707	0	+	.	GENE_ID=PTGS2;Pool=1
chr1	186645517	186645620	297542383	0	+	.	GENE_ID=PTGS2;Pool=2
chr1	186645620	186645703	297542779	0	+	.	GENE_ID=PTGS2;Pool=1
chr1	186645702	186645815	297549214	0	+	.	GENE_ID=PTGS2;Pool=2
chr1	186645818	186645938	297550913	0	+	.	GENE_ID=PTGS2;Pool=1
chr1	186646736	186646827	298326130	0	+	.	GENE_ID=PTGS2;Pool=2
chr1	186646827	186646923	298328660	0	+	.	GENE_ID=PTGS2;Pool=1
chr1	186646922	186647013	298339473	0	+	.	GENE_ID=PTGS2;Pool=2
chr1	186647358	186647482	297705057	0	+	.	GENE_ID=PTGS2;Pool=1
chr1	186647482	186647602	297715645	0	+	.	GENE_ID=PTGS2;Pool=2
chr1	186648183	186648260	296834898	0	+	.	GENE_ID=PTGS2;Pool=1
chr1	186648260	186648336	296838561	0	+	.	GENE_ID=PTGS2;Pool=2
chr1	186648345	186648474	295421755	0	+	.	GENE_ID=PTGS2;Pool=1
chr1	186648474	186648564	295438680	0	+	.	GENE_ID=PTGS2;Pool=2
chr1	186649320	186649450	296264999	0	+	.	GENE_ID=PTGS2;Pool=1
chr1	193091222	193091349	226605487	0	+	.	GENE_ID=CDC73;Pool=2
chr1	193091346	193091461	226606215	0	+	.	GENE_ID=CDC73;Pool=1
chr1	193094204	193094333	226437988	0	+	.	GENE_ID=CDC73;Pool=2
chr1	193104525	193104603	226520194	0	+	.	GENE_ID=CDC73;Pool=1
chr1	193104581	193104682	225461361	0	+	.	GENE_ID=CDC73;Pool=2
chr1	193104682	193104781	225467306	0	+	.	GENE_ID=CDC73;Pool=1
chr1	193107156	193107270	226835964	0	+	.	GENE_ID=CDC73;Pool=2
chr1	193107253	193107375	226836402	0	+	.	GENE_ID=CDC73;Pool=1
chr1	193110945	193111059	225909414	0	+	.	GENE_ID=CDC73;Pool=2
chr1	193111042	193111156	225916488	0	+	.	GENE_ID=CDC73;Pool=1
chr1	193111156	193111271	225919823	0	+	.	GENE_ID=CDC73;Pool=2
chr1	193117032	193117144	226252274	0	+	.	GENE_ID=CDC73;Pool=1
chr1	193119464	193119547	225666630	0	+	.	GENE_ID=CDC73;Pool=2
chr1	193121420	193121520	226762818	0	+	.	GENE_ID=CDC73;Pool=1
chr1	193121524	193121598	226762848	0	+	.	GENE_ID=CDC73;Pool=2
chr1	193181175	193181265	226550378	0	+	.	GENE_ID=CDC73;Pool=1
chr1	193202086	193202180	225622350	0	+	.	GENE_ID=CDC73;Pool=2
chr1	193202178	193202268	225625657	0	+	.	GENE_ID=CDC73;Pool=1
chr1	193202266	193202347	225627040	0	+	.	GENE_ID=CDC73;Pool=2
chr1	193205315	193205442	253626535	0	+	.	GENE_ID=CDC73;Pool=1
chr1	193205440	193205560	253630819	0	+	.	GENE_ID=CDC73;Pool=2
chr1	193218791	193218889	227035892	0	+	.	GENE_ID=CDC73;Pool=1
chr1	193218889	193219005	227050525	0	+	.	GENE_ID=CDC73;Pool=2
chr1	193219828	193219936	226808649	0	+	.	GENE_ID=CDC73;Pool=1
chr1	204393912	204394046	295031204	0	+	.	GENE_ID=PIK3C2B;Pool=2
chr1	204394042	204394174	295039807	0	+	.	GENE_ID=PIK3C2B;Pool=1
chr1	204394732	204394815	294748792	0	+	.	GENE_ID=PIK3C2B;Pool=2
chr1	204394815	204394904	294763766	0	+	.	GENE_ID=PIK3C2B;Pool=1
chr1	204396692	204396817	295398054	0	+	.	GENE_ID=PIK3C2B;Pool=2
chr1	204396817	204396889	295406268	0	+	.	GENE_ID=PIK3C2B;Pool=1
chr1	204397242	204397349	294308696	0	+	.	GENE_ID=PIK3C2B;Pool=2
chr1	204398966	204399087	294538662	0	+	.	GENE_ID=PIK3C2B;Pool=1
chr1	204399087	204399198	294542636	0	+	.	GENE_ID=PIK3C2B;Pool=2
chr1	204400749	204400839	294653180	0	+	.	GENE_ID=PIK3C2B;Pool=1
chr1	204400839	204400924	294661286	0	+	.	GENE_ID=PIK3C2B;Pool=2
chr1	204401275	204401399	294361022	0	+	.	GENE_ID=PIK3C2B;Pool=1
chr1	204401399	204401530	294366601	0	+	.	GENE_ID=PIK3C2B;Pool=2
chr1	204402431	204402554	294175231	0	+	.	GENE_ID=PIK3C2B;Pool=1
chr1	204402853	204402975	294812877	0	+	.	GENE_ID=PIK3C2B;Pool=2
chr1	204402975	204403089	294822700	0	+	.	GENE_ID=PIK3C2B;Pool=1
chr1	204403509	204403628	294456422	0	+	.	GENE_ID=PIK3C2B;Pool=2
chr1	204403628	204403752	294476455	0	+	.	GENE_ID=PIK3C2B;Pool=1
chr1	204407954	204408086	294083636	0	+	.	GENE_ID=PIK3C2B;Pool=2
chr1	204408080	204408209	294093970	0	+	.	GENE_ID=PIK3C2B;Pool=1
chr1	204409318	204409450	294344662	0	+	.	GENE_ID=PIK3C2B;Pool=2
chr1	204410591	204410692	295410224	0	+	.	GENE_ID=PIK3C2B;Pool=1
chr1	204411641	204411761	294198437	0	+	.	GENE_ID=PIK3C2B;Pool=2
chr1	204412543	204412676	293909043	0	+	.	GENE_ID=PIK3C2B;Pool=1
chr1	204412676	204412763	293918415	0	+	.	GENE_ID=PIK3C2B;Pool=2
chr1	204413177	204413299	294798402	0	+	.	GENE_ID=PIK3C2B;Pool=1
chr1	204413451	204413579	294271893	0	+	.	GENE_ID=PIK3C2B;Pool=2
chr1	204415025	204415145	293991912	0	+	.	GENE_ID=PIK3C2B;Pool=1
chr1	204415145	204415251	294002756	0	+	.	GENE_ID=PIK3C2B;Pool=2
chr1	204415233	204415353	294008875	0	+	.	GENE_ID=PIK3C2B;Pool=1
chr1	204416461	204416586	293713986	0	+	.	GENE_ID=PIK3C2B;Pool=2
chr1	204416586	204416711	293739482	0	+	.	GENE_ID=PIK3C2B;Pool=1
chr1	204418311	204418424	294718913	0	+	.	GENE_ID=PIK3C2B;Pool=2
chr1	204418959	204419080	294422981	0	+	.	GENE_ID=PIK3C2B;Pool=1
chr1	204419054	204419159	294431628	0	+	.	GENE_ID=PIK3C2B;Pool=2
chr1	204423697	204423828	294003858	0	+	.	GENE_ID=PIK3C2B;Pool=1
chr1	204423828	204423919	294016796	0	+	.	GENE_ID=PIK3C2B;Pool=2
chr1	204424883	204425010	295185831	0	+	.	GENE_ID=PIK3C2B;Pool=1
chr1	204425000	204425119	295192467	0	+	.	GENE_ID=PIK3C2B;Pool=2
chr1	204425119	204425204	295198314	0	+	.	GENE_ID=PIK3C2B;Pool=1
chr1	204426073	204426198	295267816	0	+	.	GENE_ID=PIK3C2B;Pool=2
chr1	204426827	204426957	294760272	0	+	.	GENE_ID=PIK3C2B;Pool=1
chr1	204426918	204427040	294767362	0	+	.	GENE_ID=PIK3C2B;Pool=2
chr1	204429003	204429086	294394686	0	+	.	GENE_ID=PIK3C2B;Pool=1
chr1	204429409	204429540	294833769	0	+	.	GENE_ID=PIK3C2B;Pool=2
chr1	204429617	204429719	294394252	0	+	.	GENE_ID=PIK3C2B;Pool=1
chr1	204429719	204429805	294405965	0	+	.	GENE_ID=PIK3C2B;Pool=2
chr1	204433136	204433262	293866752	0	+	.	GENE_ID=PIK3C2B;Pool=1
chr1	204433506	204433618	294763999	0	+	.	GENE_ID=PIK3C2B;Pool=2
chr1	204433618	204433747	294786444	0	+	.	GENE_ID=PIK3C2B;Pool=1
chr1	204434346	204434449	294438704	0	+	.	GENE_ID=PIK3C2B;Pool=2
chr1	204437955	204438079	294269056	0	+	.	GENE_ID=PIK3C2B;Pool=1
chr1	204438054	204438183	294274209	0	+	.	GENE_ID=PIK3C2B;Pool=2
chr1	204438141	204438239	294280675	0	+	.	GENE_ID=PIK3C2B;Pool=1
chr1	204438239	204438334	294291738	0	+	.	GENE_ID=PIK3C2B;Pool=2
chr1	204438330	204438426	294297094	0	+	.	GENE_ID=PIK3C2B;Pool=1
chr1	204438419	204438549	294303645	0	+	.	GENE_ID=PIK3C2B;Pool=2
chr1	204438549	204438673	295193116	0	+	.	GENE_ID=PIK3C2B;Pool=1
chr1	204438671	204438747	295195362	0	+	.	GENE_ID=PIK3C2B;Pool=2
chr1	204438746	204438858	295200186	0	+	.	GENE_ID=PIK3C2B;Pool=1
chr1	204438849	204438963	295208552	0	+	.	GENE_ID=PIK3C2B;Pool=2
chr1	204494558	204494690	233292906	0	+	.	GENE_ID=MDM4;Pool=1
chr1	204495441	204495547	232190910	0	+	.	GENE_ID=MDM4;Pool=2
chr1	204499745	204499824	233684563	0	+	.	GENE_ID=MDM4;Pool=1
chr1	204499824	204499945	233690140	0	+	.	GENE_ID=MDM4;Pool=2
chr1	204501273	204501389	233397501	0	+	.	GENE_ID=MDM4;Pool=1
chr1	204506506	204506634	233452486	0	+	.	GENE_ID=MDM4;Pool=2
chr1	204507276	204507399	232901363	0	+	.	GENE_ID=MDM4;Pool=1
chr1	204507399	204507516	232908308	0	+	.	GENE_ID=MDM4;Pool=2
chr1	204511964	204512038	233105956	0	+	.	GENE_ID=MDM4;Pool=1
chr1	204512022	204512121	233107004	0	+	.	GENE_ID=MDM4;Pool=2
chr1	204513588	204513709	231478046	0	+	.	GENE_ID=MDM4;Pool=1
chr1	204513709	204513825	231494240	0	+	.	GENE_ID=MDM4;Pool=2
chr1	204515827	204515942	233308692	0	+	.	GENE_ID=MDM4;Pool=1
chr1	204515941	204516068	233309998	0	+	.	GENE_ID=MDM4;Pool=2
chr1	204518147	204518268	231890033	0	+	.	GENE_ID=MDM4;Pool=1
chr1	204518268	204518386	231926584	0	+	.	GENE_ID=MDM4;Pool=2
chr1	204518386	204518512	231964591	0	+	.	GENE_ID=MDM4;Pool=1
chr1	204518512	204518636	232000164	0	+	.	GENE_ID=MDM4;Pool=2
chr1	204518636	204518763	232037661	0	+	.	GENE_ID=MDM4;Pool=1
chr1	204518771	204518888	231755461	0	+	.	GENE_ID=MDM4;Pool=2
chr1	206646544	206646657	270258662	0	+	.	GENE_ID=IKBKE;Pool=1
chr1	206647635	206647765	272124432	0	+	.	GENE_ID=IKBKE;Pool=2
chr1	206647763	206647872	272138685	0	+	.	GENE_ID=IKBKE;Pool=1
chr1	206648206	206648298	271542023	0	+	.	GENE_ID=IKBKE;Pool=2
chr1	206648296	206648411	271544036	0	+	.	GENE_ID=IKBKE;Pool=1
chr1	206649474	206649581	270046742	0	+	.	GENE_ID=IKBKE;Pool=2
chr1	206649576	206649685	270053136	0	+	.	GENE_ID=IKBKE;Pool=1
chr1	206649685	206649801	270054738	0	+	.	GENE_ID=IKBKE;Pool=2
chr1	206650012	206650099	270473146	0	+	.	GENE_ID=IKBKE;Pool=1
chr1	206650099	206650202	270475497	0	+	.	GENE_ID=IKBKE;Pool=2
chr1	206651083	206651202	271659990	0	+	.	GENE_ID=IKBKE;Pool=1
chr1	206651489	206651599	270201846	0	+	.	GENE_ID=IKBKE;Pool=2
chr1	206651595	206651713	270208838	0	+	.	GENE_ID=IKBKE;Pool=1
chr1	206652248	206652354	271437906	0	+	.	GENE_ID=IKBKE;Pool=2
chr1	206652354	206652476	271442592	0	+	.	GENE_ID=IKBKE;Pool=1
chr1	206653205	206653310	271829408	0	+	.	GENE_ID=IKBKE;Pool=2
chr1	206653330	206653458	271196296	0	+	.	GENE_ID=IKBKE;Pool=1
chr1	206653788	206653919	269969000	0	+	.	GENE_ID=IKBKE;Pool=2
chr1	206658324	206658431	270549085	0	+	.	GENE_ID=IKBKE;Pool=1
chr1	206658447	206658562	270059322	0	+	.	GENE_ID=IKBKE;Pool=2
chr1	206658562	206658689	270062058	0	+	.	GENE_ID=IKBKE;Pool=1
chr1	206661211	206661293	272417093	0	+	.	GENE_ID=IKBKE;Pool=2
chr1	206661291	206661385	272422175	0	+	.	GENE_ID=IKBKE;Pool=1
chr1	206664115	206664247	272656471	0	+	.	GENE_ID=IKBKE;Pool=2
chr1	206664889	206665002	271900720	0	+	.	GENE_ID=IKBKE;Pool=1
chr1	206665002	206665129	271919810	0	+	.	GENE_ID=IKBKE;Pool=2
chr1	206666331	206666458	270266331	0	+	.	GENE_ID=IKBKE;Pool=1
chr1	206666594	206666723	272194184	0	+	.	GENE_ID=IKBKE;Pool=2
chr1	206667201	206667325	271310274	0	+	.	GENE_ID=IKBKE;Pool=1
chr1	206669358	206669489	271630168	0	+	.	GENE_ID=IKBKE;Pool=2
chr1	220702095	220702216	292065172	0	+	.	GENE_ID=MARK1;Pool=1
chr1	220752713	220752792	290907513	0	+	.	GENE_ID=MARK1;Pool=2
chr1	220752792	220752908	290934405	0	+	.	GENE_ID=MARK1;Pool=1
chr1	220773109	220773211	293615623	0	+	.	GENE_ID=MARK1;Pool=2
chr1	220777311	220777415	290302624	0	+	.	GENE_ID=MARK1;Pool=1
chr1	220777412	220777502	290306010	0	+	.	GENE_ID=MARK1;Pool=2
chr1	220789217	220789303	328491218	0	+	.	GENE_ID=MARK1;Pool=1
chr1	220791536	220791654	289851209	0	+	.	GENE_ID=MARK1;Pool=2
chr1	220791666	220791787	289852400	0	+	.	GENE_ID=MARK1;Pool=1
chr1	220791787	220791866	289865538	0	+	.	GENE_ID=MARK1;Pool=2
chr1	220791890	220792013	290529254	0	+	.	GENE_ID=MARK1;Pool=1
chr1	220792013	220792139	290532421	0	+	.	GENE_ID=MARK1;Pool=2
chr1	220804365	220804482	289617289	0	+	.	GENE_ID=MARK1;Pool=1
chr1	220805478	220805563	292888944	0	+	.	GENE_ID=MARK1;Pool=2
chr1	220805593	220805672	292890812	0	+	.	GENE_ID=MARK1;Pool=1
chr1	220808667	220808770	289633834	0	+	.	GENE_ID=MARK1;Pool=2
chr1	220808764	220808893	289645278	0	+	.	GENE_ID=MARK1;Pool=1
chr1	220809081	220809204	290273258	0	+	.	GENE_ID=MARK1;Pool=2
chr1	220809204	220809325	290284526	0	+	.	GENE_ID=MARK1;Pool=1
chr1	220823892	220823993	292892127	0	+	.	GENE_ID=MARK1;Pool=2
chr1	220823993	220824105	292895216	0	+	.	GENE_ID=MARK1;Pool=1
chr1	220825316	220825428	290283794	0	+	.	GENE_ID=MARK1;Pool=2
chr1	220825428	220825550	290300089	0	+	.	GENE_ID=MARK1;Pool=1
chr1	220826358	220826486	290899997	0	+	.	GENE_ID=MARK1;Pool=2
chr1	220826486	220826604	290907869	0	+	.	GENE_ID=MARK1;Pool=1
chr1	220826604	220826700	290919521	0	+	.	GENE_ID=MARK1;Pool=2
chr1	220831044	220831158	289299495	0	+	.	GENE_ID=MARK1;Pool=1
chr1	220831139	220831219	328501827	0	+	.	GENE_ID=MARK1;Pool=2
chr1	220835039	220835158	289989503	0	+	.	GENE_ID=MARK1;Pool=1
chr1	220835158	220835281	290010324	0	+	.	GENE_ID=MARK1;Pool=2
chr1	220835281	220835403	290033920	0	+	.	GENE_ID=MARK1;Pool=1
chr1	220835403	220835514	290042554	0	+	.	GENE_ID=MARK1;Pool=2
chr1	226549123	226549242	289432624	0	+	.	GENE_ID=PARP1;Pool=1
chr1	226549659	226549784	290949272	0	+	.	GENE_ID=PARP1;Pool=2
chr1	226550789	226550893	291285690	0	+	.	GENE_ID=PARP1;Pool=1
chr1	226551638	226551771	292787724	0	+	.	GENE_ID=PARP1;Pool=2
chr1	226552658	226552781	291760028	0	+	.	GENE_ID=PARP1;Pool=1
chr1	226552768	226552896	291763535	0	+	.	GENE_ID=PARP1;Pool=2
chr1	226553540	226553665	290555788	0	+	.	GENE_ID=PARP1;Pool=1
chr1	226553665	226553773	290560703	0	+	.	GENE_ID=PARP1;Pool=2
chr1	226555179	226555309	289297575	0	+	.	GENE_ID=PARP1;Pool=1
chr1	226555851	226555957	290395517	0	+	.	GENE_ID=PARP1;Pool=2
chr1	226555952	226556044	290417349	0	+	.	GENE_ID=PARP1;Pool=1
chr1	226558088	226558218	291340274	0	+	.	GENE_ID=PARP1;Pool=2
chr1	226561813	226561940	290681866	0	+	.	GENE_ID=PARP1;Pool=1
chr1	226561940	226562064	290712597	0	+	.	GENE_ID=PARP1;Pool=2
chr1	226564798	226564926	289533285	0	+	.	GENE_ID=PARP1;Pool=1
chr1	226564926	226565014	289545078	0	+	.	GENE_ID=PARP1;Pool=2
chr1	226566764	226566891	293013878	0	+	.	GENE_ID=PARP1;Pool=1
chr1	226566891	226567022	293033067	0	+	.	GENE_ID=PARP1;Pool=2
chr1	226567272	226567383	292290112	0	+	.	GENE_ID=PARP1;Pool=1
chr1	226567568	226567686	290409297	0	+	.	GENE_ID=PARP1;Pool=2
chr1	226567681	226567807	290420800	0	+	.	GENE_ID=PARP1;Pool=1
chr1	226567848	226567967	290434199	0	+	.	GENE_ID=PARP1;Pool=2
chr1	226568752	226568844	292091297	0	+	.	GENE_ID=PARP1;Pool=1
chr1	226568844	226568924	292104380	0	+	.	GENE_ID=PARP1;Pool=2
chr1	226570648	226570741	291780361	0	+	.	GENE_ID=PARP1;Pool=1
chr1	226570741	226570858	291784752	0	+	.	GENE_ID=PARP1;Pool=2
chr1	226570821	226570908	291787835	0	+	.	GENE_ID=PARP1;Pool=1
chr1	226573179	226573293	290060530	0	+	.	GENE_ID=PARP1;Pool=2
chr1	226573292	226573397	290080751	0	+	.	GENE_ID=PARP1;Pool=1
chr1	226574010	226574143	291411553	0	+	.	GENE_ID=PARP1;Pool=2
chr1	226576331	226576456	292658032	0	+	.	GENE_ID=PARP1;Pool=1
chr1	226578004	226578134	291719875	0	+	.	GENE_ID=PARP1;Pool=2
chr1	226578124	226578250	291737171	0	+	.	GENE_ID=PARP1;Pool=1
chr1	226578248	226578373	291756906	0	+	.	GENE_ID=PARP1;Pool=2
chr1	226579808	226579927	291088900	0	+	.	GENE_ID=PARP1;Pool=1
chr1	226579927	226580022	291101263	0	+	.	GENE_ID=PARP1;Pool=2
chr1	226589909	226590021	292025909	0	+	.	GENE_ID=PARP1;Pool=1
chr1	226590001	226590130	292040994	0	+	.	GENE_ID=PARP1;Pool=2
chr1	226595463	226595583	291569246	0	+	.	GENE_ID=PARP1;Pool=1
chr1	226595568	226595669	291570020	0	+	.	GENE_ID=PARP1;Pool=2
chr1	236958965	236959098	290383347	0	+	.	GENE_ID=MTR;Pool=1
chr1	236966679	236966771	291599879	0	+	.	GENE_ID=MTR;Pool=2
chr1	236966771	236966853	291609872	0	+	.	GENE_ID=MTR;Pool=1
chr1	236966853	236966942	291617219	0	+	.	GENE_ID=MTR;Pool=2
chr1	236969417	236969538	290402346	0	+	.	GENE_ID=MTR;Pool=1
chr1	236971970	236972094	291393059	0	+	.	GENE_ID=MTR;Pool=2
chr1	236973779	236973872	290394493	0	+	.	GENE_ID=MTR;Pool=1
chr1	236976031	236976159	291640055	0	+	.	GENE_ID=MTR;Pool=2
chr1	236978883	236979003	289584606	0	+	.	GENE_ID=MTR;Pool=1
chr1	236979672	236979768	293179009	0	+	.	GENE_ID=MTR;Pool=2
chr1	236979768	236979876	293182415	0	+	.	GENE_ID=MTR;Pool=1
chr1	236987305	236987428	291838754	0	+	.	GENE_ID=MTR;Pool=2
chr1	236987442	236987564	291838975	0	+	.	GENE_ID=MTR;Pool=1
chr1	236988533	236988648	290717217	0	+	.	GENE_ID=MTR;Pool=2
chr1	236988648	236988768	290718519	0	+	.	GENE_ID=MTR;Pool=1
chr1	236990064	236990172	289301233	0	+	.	GENE_ID=MTR;Pool=2
chr1	236992479	236992575	290961692	0	+	.	GENE_ID=MTR;Pool=1
chr1	236995163	236995280	291848207	0	+	.	GENE_ID=MTR;Pool=2
chr1	236995280	236995406	291859500	0	+	.	GENE_ID=MTR;Pool=1
chr1	236998780	236998906	291449323	0	+	.	GENE_ID=MTR;Pool=2
chr1	236998906	236999001	291481334	0	+	.	GENE_ID=MTR;Pool=1
chr1	237001694	237001777	293196050	0	+	.	GENE_ID=MTR;Pool=2
chr1	237001777	237001904	293219929	0	+	.	GENE_ID=MTR;Pool=1
chr1	237013647	237013763	290141860	0	+	.	GENE_ID=MTR;Pool=2
chr1	237013763	237013846	290149158	0	+	.	GENE_ID=MTR;Pool=1
chr1	237015720	237015841	290504337	0	+	.	GENE_ID=MTR;Pool=2
chr1	237015841	237015938	290507409	0	+	.	GENE_ID=MTR;Pool=1
chr1	237016218	237016326	289514853	0	+	.	GENE_ID=MTR;Pool=2
chr1	237016326	237016440	289521631	0	+	.	GENE_ID=MTR;Pool=1
chr1	237023106	237023226	289294658	0	+	.	GENE_ID=MTR;Pool=2
chr1	237024467	237024585	290944030	0	+	.	GENE_ID=MTR;Pool=1
chr1	237025519	237025644	289729590	0	+	.	GENE_ID=MTR;Pool=2
chr1	237026730	237026854	291323964	0	+	.	GENE_ID=MTR;Pool=1
chr1	237037039	237037141	289554230	0	+	.	GENE_ID=MTR;Pool=2
chr1	237037987	237038066	293617632	0	+	.	GENE_ID=MTR;Pool=1
chr1	237038066	237038155	293621578	0	+	.	GENE_ID=MTR;Pool=2
chr1	237044019	237044138	291996038	0	+	.	GENE_ID=MTR;Pool=1
chr1	237048415	237048517	290663779	0	+	.	GENE_ID=MTR;Pool=2
chr1	237048518	237048595	290668296	0	+	.	GENE_ID=MTR;Pool=1
chr1	237049548	237049668	292167848	0	+	.	GENE_ID=MTR;Pool=2
chr1	237052463	237052547	289908301	0	+	.	GENE_ID=MTR;Pool=1
chr1	237052547	237052636	289933703	0	+	.	GENE_ID=MTR;Pool=2
chr1	237054397	237054470	291892586	0	+	.	GENE_ID=MTR;Pool=1
chr1	237054470	237054551	291896426	0	+	.	GENE_ID=MTR;Pool=2
chr1	237054551	237054634	291910267	0	+	.	GENE_ID=MTR;Pool=1
chr1	237057585	237057701	290647478	0	+	.	GENE_ID=MTR;Pool=2
chr1	237057701	237057806	290666500	0	+	.	GENE_ID=MTR;Pool=1
chr1	237057806	237057927	290675718	0	+	.	GENE_ID=MTR;Pool=2
chr1	237058585	237058703	291504549	0	+	.	GENE_ID=MTR;Pool=1
chr1	237058696	237058820	291511143	0	+	.	GENE_ID=MTR;Pool=2
chr1	237058820	237058900	291516963	0	+	.	GENE_ID=MTR;Pool=1
chr1	237060301	237060418	289327400	0	+	.	GENE_ID=MTR;Pool=2
chr1	237060788	237060866	293469713	0	+	.	GENE_ID=MTR;Pool=1
chr1	237060866	237060977	293474182	0	+	.	GENE_ID=MTR;Pool=2
chr1	241661043	241661166	228214219	0	+	.	GENE_ID=FH;Pool=1
chr1	241661166	241661281	228224582	0	+	.	GENE_ID=FH;Pool=2
chr1	241663667	241663758	227252159	0	+	.	GENE_ID=FH;Pool=1
chr1	241663758	241663831	227255223	0	+	.	GENE_ID=FH;Pool=2
chr1	241665637	241665761	228157467	0	+	.	GENE_ID=FH;Pool=1
chr1	241665761	241665874	228177075	0	+	.	GENE_ID=FH;Pool=2
chr1	241667262	241667394	227629815	0	+	.	GENE_ID=FH;Pool=1
chr1	241667403	241667528	227638719	0	+	.	GENE_ID=FH;Pool=2
chr1	241667522	241667608	227639267	0	+	.	GENE_ID=FH;Pool=1
chr1	241669238	241669351	229373236	0	+	.	GENE_ID=FH;Pool=2
chr1	241669337	241669442	229377639	0	+	.	GENE_ID=FH;Pool=1
chr1	241671792	241671912	227953864	0	+	.	GENE_ID=FH;Pool=2
chr1	241671912	241671999	227977990	0	+	.	GENE_ID=FH;Pool=1
chr1	241671999	241672120	227991413	0	+	.	GENE_ID=FH;Pool=2
chr1	241675199	241675274	227848493	0	+	.	GENE_ID=FH;Pool=1
chr1	241675274	241675393	227849931	0	+	.	GENE_ID=FH;Pool=2
chr1	241675393	241675487	227865704	0	+	.	GENE_ID=FH;Pool=1
chr1	241676869	241676988	227650454	0	+	.	GENE_ID=FH;Pool=2
chr1	241676988	241677077	227652440	0	+	.	GENE_ID=FH;Pool=1
chr1	241680442	241680516	227127718	0	+	.	GENE_ID=FH;Pool=2
chr1	241680516	241680633	227140502	0	+	.	GENE_ID=FH;Pool=1
chr1	241682905	241683040	227280908	0	+	.	GENE_ID=FH;Pool=2
chr1	243662991	243663076	271450024	0	+	.	GENE_ID=AKT3;Pool=1
chr1	243663076	243663163	271453120	0	+	.	GENE_ID=AKT3;Pool=2
chr1	243668540	243668635	271504750	0	+	.	GENE_ID=AKT3;Pool=1
chr1	243675525	243675632	270239777	0	+	.	GENE_ID=AKT3;Pool=2
chr1	243708789	243708890	271353072	0	+	.	GENE_ID=AKT3;Pool=1
chr1	243716016	243716125	270348211	0	+	.	GENE_ID=AKT3;Pool=2
chr1	243716103	243716215	270357700	0	+	.	GENE_ID=AKT3;Pool=1
chr1	243716215	243716338	270359457	0	+	.	GENE_ID=AKT3;Pool=2
chr1	243727023	243727130	271727076	0	+	.	GENE_ID=AKT3;Pool=1
chr1	243727137	243727222	271730421	0	+	.	GENE_ID=AKT3;Pool=2
chr1	243736284	243736359	270767157	0	+	.	GENE_ID=AKT3;Pool=1
chr1	243776889	243777006	269977028	0	+	.	GENE_ID=AKT3;Pool=2
chr1	243778456	243778531	271276449	0	+	.	GENE_ID=AKT3;Pool=1
chr1	243800876	243800994	270159115	0	+	.	GENE_ID=AKT3;Pool=2
chr1	243800994	243801110	270160793	0	+	.	GENE_ID=AKT3;Pool=1
chr1	243809181	243809307	270901439	0	+	.	GENE_ID=AKT3;Pool=2
chr1	243809306	243809436	270904391	0	+	.	GENE_ID=AKT3;Pool=1
chr1	243828087	243828159	272516708	0	+	.	GENE_ID=AKT3;Pool=2
chr1	243858913	243859018	270059854	0	+	.	GENE_ID=AKT3;Pool=1
chr1	244006378	244006498	272652304	0	+	.	GENE_ID=AKT3;Pool=2
chr2	5832763	5832868	297476094	0	+	.	GENE_ID=SOX11;Pool=1
chr2	5832858	5832956	297477698	0	+	.	GENE_ID=SOX11;Pool=2
chr2	5832939	5833036	297479520	0	+	.	GENE_ID=SOX11;Pool=1
chr2	5833035	5833120	297483440	0	+	.	GENE_ID=SOX11;Pool=2
chr2	5833120	5833255	297486312	0	+	.	GENE_ID=SOX11;Pool=1
chr2	5833206	5833333	297490392	0	+	.	GENE_ID=SOX11;Pool=2
chr2	5833365	5833496	297473348	0	+	.	GENE_ID=SOX11;Pool=1
chr2	5833450	5833567	297473986	0	+	.	GENE_ID=SOX11;Pool=2
chr2	5833531	5833663	297476478	0	+	.	GENE_ID=SOX11;Pool=1
chr2	5833663	5833798	297477134	0	+	.	GENE_ID=SOX11;Pool=2
chr2	5833797	5833927	297481480	0	+	.	GENE_ID=SOX11;Pool=1
chr2	5833939	5834045	297488074	0	+	.	GENE_ID=SOX11;Pool=2
chr2	5834045	5834149	297497526	0	+	.	GENE_ID=SOX11;Pool=1
chr2	5834102	5834229	297503942	0	+	.	GENE_ID=SOX11;Pool=2
chr2	16082166	16082282	241283727	0	+	.	GENE_ID=MYCN;Pool=1
chr2	16082282	16082418	241286465	0	+	.	GENE_ID=MYCN;Pool=2
chr2	16082429	16082519	241288575	0	+	.	GENE_ID=MYCN;Pool=1
chr2	16082519	16082616	236528386	0	+	.	GENE_ID=MYCN;Pool=2
chr2	16082946	16083034	236529710	0	+	.	GENE_ID=MYCN;Pool=1
chr2	16085594	16085718	239178416	0	+	.	GENE_ID=MYCN;Pool=2
chr2	16085715	16085799	239187339	0	+	.	GENE_ID=MYCN;Pool=1
chr2	16085798	16085918	239196385	0	+	.	GENE_ID=MYCN;Pool=2
chr2	16085912	16086012	239203333	0	+	.	GENE_ID=MYCN;Pool=1
chr2	16085988	16086096	239216566	0	+	.	GENE_ID=MYCN;Pool=2
chr2	16086096	16086219	239198234	0	+	.	GENE_ID=MYCN;Pool=1
chr2	24881523	24881639	237041445	0	+	.	GENE_ID=NCOA1;Pool=2
chr2	24888568	24888662	235880822	0	+	.	GENE_ID=NCOA1;Pool=1
chr2	24888628	24888704	235882050	0	+	.	GENE_ID=NCOA1;Pool=2
chr2	24888704	24888794	235885514	0	+	.	GENE_ID=NCOA1;Pool=1
chr2	24896169	24896259	237449633	0	+	.	GENE_ID=NCOA1;Pool=2
chr2	24896259	24896333	237451028	0	+	.	GENE_ID=NCOA1;Pool=1
chr2	24905917	24906022	241658901	0	+	.	GENE_ID=NCOA1;Pool=2
chr2	24914315	24914398	235516957	0	+	.	GENE_ID=NCOA1;Pool=1
chr2	24914398	24914486	235526495	0	+	.	GENE_ID=NCOA1;Pool=2
chr2	24914486	24914562	235534256	0	+	.	GENE_ID=NCOA1;Pool=1
chr2	24916109	24916189	235258061	0	+	.	GENE_ID=NCOA1;Pool=2
chr2	24916189	24916296	235263129	0	+	.	GENE_ID=NCOA1;Pool=1
chr2	24920425	24920552	236547781	0	+	.	GENE_ID=NCOA1;Pool=2
chr2	24920608	24920675	236548198	0	+	.	GENE_ID=NCOA1;Pool=1
chr2	24927873	24927994	239949488	0	+	.	GENE_ID=NCOA1;Pool=2
chr2	24927994	24928074	239968651	0	+	.	GENE_ID=NCOA1;Pool=1
chr2	24928074	24928171	239973944	0	+	.	GENE_ID=NCOA1;Pool=2
chr2	24929336	24929450	237981580	0	+	.	GENE_ID=NCOA1;Pool=1
chr2	24929448	24929572	237981708	0	+	.	GENE_ID=NCOA1;Pool=2
chr2	24929571	24929687	238044968	0	+	.	GENE_ID=NCOA1;Pool=1
chr2	24929686	24929811	238091230	0	+	.	GENE_ID=NCOA1;Pool=2
chr2	24929810	24929926	238117887	0	+	.	GENE_ID=NCOA1;Pool=1
chr2	24929924	24930027	238030869	0	+	.	GENE_ID=NCOA1;Pool=2
chr2	24930019	24930145	238046994	0	+	.	GENE_ID=NCOA1;Pool=1
chr2	24930145	24930262	238091709	0	+	.	GENE_ID=NCOA1;Pool=2
chr2	24930259	24930378	238138488	0	+	.	GENE_ID=NCOA1;Pool=1
chr2	24930378	24930499	238177503	0	+	.	GENE_ID=NCOA1;Pool=2
chr2	24930499	24930612	257712554	0	+	.	GENE_ID=NCOA1;Pool=1
chr2	24930601	24930684	257726201	0	+	.	GENE_ID=NCOA1;Pool=2
chr2	24930684	24930759	257731522	0	+	.	GENE_ID=NCOA1;Pool=1
chr2	24933762	24933873	236638986	0	+	.	GENE_ID=NCOA1;Pool=2
chr2	24933873	24933985	236651988	0	+	.	GENE_ID=NCOA1;Pool=1
chr2	24949440	24949523	240413144	0	+	.	GENE_ID=NCOA1;Pool=2
chr2	24949525	24949640	240413772	0	+	.	GENE_ID=NCOA1;Pool=1
chr2	24951161	24951242	236912127	0	+	.	GENE_ID=NCOA1;Pool=2
chr2	24951242	24951356	236921093	0	+	.	GENE_ID=NCOA1;Pool=1
chr2	24952332	24952443	237657285	0	+	.	GENE_ID=NCOA1;Pool=2
chr2	24952442	24952571	237661102	0	+	.	GENE_ID=NCOA1;Pool=1
chr2	24952562	24952686	237674806	0	+	.	GENE_ID=NCOA1;Pool=2
chr2	24962207	24962325	236390124	0	+	.	GENE_ID=NCOA1;Pool=1
chr2	24962325	24962404	236399890	0	+	.	GENE_ID=NCOA1;Pool=2
chr2	24964582	24964699	237534122	0	+	.	GENE_ID=NCOA1;Pool=1
chr2	24964699	24964792	237537191	0	+	.	GENE_ID=NCOA1;Pool=2
chr2	24964792	24964915	237541465	0	+	.	GENE_ID=NCOA1;Pool=1
chr2	24964915	24965004	237565508	0	+	.	GENE_ID=NCOA1;Pool=2
chr2	24965004	24965086	237581611	0	+	.	GENE_ID=NCOA1;Pool=1
chr2	24974861	24974985	236813210	0	+	.	GENE_ID=NCOA1;Pool=2
chr2	24980820	24980942	236236010	0	+	.	GENE_ID=NCOA1;Pool=1
chr2	24980942	24981052	236264855	0	+	.	GENE_ID=NCOA1;Pool=2
chr2	24985460	24985584	236317926	0	+	.	GENE_ID=NCOA1;Pool=1
chr2	24985579	24985661	236324463	0	+	.	GENE_ID=NCOA1;Pool=2
chr2	24990864	24990992	235667676	0	+	.	GENE_ID=NCOA1;Pool=1
chr2	24991026	24991153	240769484	0	+	.	GENE_ID=NCOA1;Pool=2
chr2	24991136	24991236	240776088	0	+	.	GENE_ID=NCOA1;Pool=1
chr2	24991239	24991339	240778363	0	+	.	GENE_ID=NCOA1;Pool=2
chr2	25457137	25457265	232880737	0	+	.	GENE_ID=DNMT3A;Pool=1
chr2	25457265	25457351	232898223	0	+	.	GENE_ID=DNMT3A;Pool=2
chr2	25458478	25458579	229276928	0	+	.	GENE_ID=DNMT3A;Pool=1
chr2	25458579	25458696	229288760	0	+	.	GENE_ID=DNMT3A;Pool=2
chr2	25459792	25459875	232913830	0	+	.	GENE_ID=DNMT3A;Pool=1
chr2	25461887	25462001	230325182	0	+	.	GENE_ID=DNMT3A;Pool=2
chr2	25462001	25462090	230331827	0	+	.	GENE_ID=DNMT3A;Pool=1
chr2	25463104	25463233	229972415	0	+	.	GENE_ID=DNMT3A;Pool=2
chr2	25463233	25463357	229989043	0	+	.	GENE_ID=DNMT3A;Pool=1
chr2	25463471	25463603	229776726	0	+	.	GENE_ID=DNMT3A;Pool=2
chr2	25464429	25464553	228880608	0	+	.	GENE_ID=DNMT3A;Pool=1
chr2	25464550	25464678	228887501	0	+	.	GENE_ID=DNMT3A;Pool=2
chr2	25466732	25466851	228537413	0	+	.	GENE_ID=DNMT3A;Pool=1
chr2	25466942	25467036	230813536	0	+	.	GENE_ID=DNMT3A;Pool=2
chr2	25467035	25467120	230814901	0	+	.	GENE_ID=DNMT3A;Pool=1
chr2	25467112	25467221	230818739	0	+	.	GENE_ID=DNMT3A;Pool=2
chr2	25467391	25467495	230720233	0	+	.	GENE_ID=DNMT3A;Pool=1
chr2	25467494	25467611	230723358	0	+	.	GENE_ID=DNMT3A;Pool=2
chr2	25468069	25468205	229059179	0	+	.	GENE_ID=DNMT3A;Pool=1
chr2	25468910	25469038	232214717	0	+	.	GENE_ID=DNMT3A;Pool=2
chr2	25469035	25469164	232220542	0	+	.	GENE_ID=DNMT3A;Pool=1
chr2	25469164	25469271	232229960	0	+	.	GENE_ID=DNMT3A;Pool=2
chr2	25469484	25469607	230304086	0	+	.	GENE_ID=DNMT3A;Pool=1
chr2	25469596	25469713	230311806	0	+	.	GENE_ID=DNMT3A;Pool=2
chr2	25469917	25470047	228040530	0	+	.	GENE_ID=DNMT3A;Pool=1
chr2	25470423	25470526	229121332	0	+	.	GENE_ID=DNMT3A;Pool=2
chr2	25470509	25470647	229127456	0	+	.	GENE_ID=DNMT3A;Pool=1
chr2	25470860	25470971	227736447	0	+	.	GENE_ID=DNMT3A;Pool=2
chr2	25470959	25471089	227747129	0	+	.	GENE_ID=DNMT3A;Pool=1
chr2	25471089	25471180	227756646	0	+	.	GENE_ID=DNMT3A;Pool=2
chr2	25472487	25472606	228163085	0	+	.	GENE_ID=DNMT3A;Pool=1
chr2	25475002	25475117	232660462	0	+	.	GENE_ID=DNMT3A;Pool=2
chr2	25497732	25497848	230792239	0	+	.	GENE_ID=DNMT3A;Pool=1
chr2	25497846	25497982	230795000	0	+	.	GENE_ID=DNMT3A;Pool=2
chr2	25498328	25498412	228637488	0	+	.	GENE_ID=DNMT3A;Pool=1
chr2	25505247	25505377	228721900	0	+	.	GENE_ID=DNMT3A;Pool=2
chr2	25505377	25505491	228726104	0	+	.	GENE_ID=DNMT3A;Pool=1
chr2	25505491	25505586	228732352	0	+	.	GENE_ID=DNMT3A;Pool=2
chr2	25523006	25523134	228377063	0	+	.	GENE_ID=DNMT3A;Pool=1
chr2	25536785	25536902	231619460	0	+	.	GENE_ID=DNMT3A;Pool=2
chr2	29416075	29416204	222613250	0	+	.	GENE_ID=ALK;Pool=1
chr2	29416204	29416329	222625425	0	+	.	GENE_ID=ALK;Pool=2
chr2	29416327	29416458	222634980	0	+	.	GENE_ID=ALK;Pool=1
chr2	29416450	29416551	222647788	0	+	.	GENE_ID=ALK;Pool=2
chr2	29416541	29416672	222658180	0	+	.	GENE_ID=ALK;Pool=1
chr2	29416672	29416786	224411115	0	+	.	GENE_ID=ALK;Pool=2
chr2	29419595	29419703	223932892	0	+	.	GENE_ID=ALK;Pool=1
chr2	29419703	29419808	223936450	0	+	.	GENE_ID=ALK;Pool=2
chr2	29420392	29420481	222176787	0	+	.	GENE_ID=ALK;Pool=1
chr2	29420481	29420559	222194209	0	+	.	GENE_ID=ALK;Pool=2
chr2	29430025	29430143	223465409	0	+	.	GENE_ID=ALK;Pool=1
chr2	29432650	29432776	222613231	0	+	.	GENE_ID=ALK;Pool=2
chr2	29436843	29436974	224503004	0	+	.	GENE_ID=ALK;Pool=1
chr2	29443565	29443688	224021488	0	+	.	GENE_ID=ALK;Pool=2
chr2	29443688	29443772	224031566	0	+	.	GENE_ID=ALK;Pool=1
chr2	29445208	29445320	222450842	0	+	.	GENE_ID=ALK;Pool=2
chr2	29445379	29445483	223795289	0	+	.	GENE_ID=ALK;Pool=1
chr2	29446137	29446233	223041857	0	+	.	GENE_ID=ALK;Pool=2
chr2	29446229	29446325	223054323	0	+	.	GENE_ID=ALK;Pool=1
chr2	29446308	29446439	223060065	0	+	.	GENE_ID=ALK;Pool=2
chr2	29448245	29448372	223272390	0	+	.	GENE_ID=ALK;Pool=1
chr2	29448347	29448476	223281376	0	+	.	GENE_ID=ALK;Pool=2
chr2	29449745	29449875	223261736	0	+	.	GENE_ID=ALK;Pool=1
chr2	29449875	29450001	223271455	0	+	.	GENE_ID=ALK;Pool=2
chr2	29450410	29450539	222597478	0	+	.	GENE_ID=ALK;Pool=1
chr2	29451739	29451867	223305399	0	+	.	GENE_ID=ALK;Pool=2
chr2	29451839	29451942	223322625	0	+	.	GENE_ID=ALK;Pool=1
chr2	29455084	29455194	223523988	0	+	.	GENE_ID=ALK;Pool=2
chr2	29455194	29455317	223532289	0	+	.	GENE_ID=ALK;Pool=1
chr2	29456412	29456497	222811857	0	+	.	GENE_ID=ALK;Pool=2
chr2	29456497	29456587	222824298	0	+	.	GENE_ID=ALK;Pool=1
chr2	29462476	29462593	223156542	0	+	.	GENE_ID=ALK;Pool=2
chr2	29462593	29462696	223161250	0	+	.	GENE_ID=ALK;Pool=1
chr2	29473922	29474057	222222770	0	+	.	GENE_ID=ALK;Pool=2
chr2	29474057	29474142	222229645	0	+	.	GENE_ID=ALK;Pool=1
chr2	29497920	29498030	222363548	0	+	.	GENE_ID=ALK;Pool=2
chr2	29498030	29498120	222378160	0	+	.	GENE_ID=ALK;Pool=1
chr2	29498157	29498280	223911986	0	+	.	GENE_ID=ALK;Pool=2
chr2	29498280	29498368	223919754	0	+	.	GENE_ID=ALK;Pool=1
chr2	29519733	29519862	225069792	0	+	.	GENE_ID=ALK;Pool=2
chr2	29519862	29519942	225086310	0	+	.	GENE_ID=ALK;Pool=1
chr2	29541148	29541271	225124762	0	+	.	GENE_ID=ALK;Pool=2
chr2	29543570	29543654	223332223	0	+	.	GENE_ID=ALK;Pool=1
chr2	29543654	29543775	223347388	0	+	.	GENE_ID=ALK;Pool=2
chr2	29551121	29551245	222219643	0	+	.	GENE_ID=ALK;Pool=1
chr2	29551242	29551362	222232757	0	+	.	GENE_ID=ALK;Pool=2
chr2	29606502	29606611	223962614	0	+	.	GENE_ID=ALK;Pool=1
chr2	29606611	29606728	223987009	0	+	.	GENE_ID=ALK;Pool=2
chr2	29754729	29754845	222650366	0	+	.	GENE_ID=ALK;Pool=1
chr2	29754830	29754948	222664325	0	+	.	GENE_ID=ALK;Pool=2
chr2	29754938	29755059	222672272	0	+	.	GENE_ID=ALK;Pool=1
chr2	29917639	29917750	222426227	0	+	.	GENE_ID=ALK;Pool=2
chr2	29917739	29917857	222436139	0	+	.	GENE_ID=ALK;Pool=1
chr2	29917856	29917978	222439364	0	+	.	GENE_ID=ALK;Pool=2
chr2	29940347	29940458	222559481	0	+	.	GENE_ID=ALK;Pool=1
chr2	29940458	29940576	222575486	0	+	.	GENE_ID=ALK;Pool=2
chr2	30142762	30142890	224300627	0	+	.	GENE_ID=ALK;Pool=1
chr2	30142879	30143005	224308442	0	+	.	GENE_ID=ALK;Pool=2
chr2	30143005	30143141	224312077	0	+	.	GENE_ID=ALK;Pool=1
chr2	30143158	30143296	224313145	0	+	.	GENE_ID=ALK;Pool=2
chr2	30143258	30143386	224313424	0	+	.	GENE_ID=ALK;Pool=1
chr2	30143372	30143502	222421427	0	+	.	GENE_ID=ALK;Pool=2
chr2	30143486	30143600	222422859	0	+	.	GENE_ID=ALK;Pool=1
chr2	42396670	42396802	230687200	0	+	.	GENE_ID=EML4;Pool=2
chr2	42472554	42472678	228012459	0	+	.	GENE_ID=EML4;Pool=1
chr2	42472678	42472784	228013043	0	+	.	GENE_ID=EML4;Pool=2
chr2	42472784	42472878	228015527	0	+	.	GENE_ID=EML4;Pool=1
chr2	42483666	42483779	229093790	0	+	.	GENE_ID=EML4;Pool=2
chr2	42488352	42488452	229865486	0	+	.	GENE_ID=EML4;Pool=1
chr2	42490246	42490351	230510878	0	+	.	GENE_ID=EML4;Pool=2
chr2	42490351	42490424	230512699	0	+	.	GENE_ID=EML4;Pool=1
chr2	42490416	42490506	230513775	0	+	.	GENE_ID=EML4;Pool=2
chr2	42507898	42508003	233025245	0	+	.	GENE_ID=EML4;Pool=1
chr2	42507998	42508117	233026044	0	+	.	GENE_ID=EML4;Pool=2
chr2	42509881	42509994	231128360	0	+	.	GENE_ID=EML4;Pool=1
chr2	42509994	42510097	231130507	0	+	.	GENE_ID=EML4;Pool=2
chr2	42510097	42510185	231137078	0	+	.	GENE_ID=EML4;Pool=1
chr2	42511743	42511854	230325967	0	+	.	GENE_ID=EML4;Pool=2
chr2	42513369	42513440	232287439	0	+	.	GENE_ID=EML4;Pool=1
chr2	42513440	42513558	232300074	0	+	.	GENE_ID=EML4;Pool=2
chr2	42515287	42515392	228147507	0	+	.	GENE_ID=EML4;Pool=1
chr2	42515431	42515546	228148641	0	+	.	GENE_ID=EML4;Pool=2
chr2	42522177	42522294	230703444	0	+	.	GENE_ID=EML4;Pool=1
chr2	42522294	42522382	230704422	0	+	.	GENE_ID=EML4;Pool=2
chr2	42522488	42522587	230323883	0	+	.	GENE_ID=EML4;Pool=1
chr2	42522587	42522690	230331325	0	+	.	GENE_ID=EML4;Pool=2
chr2	42528418	42528514	227685184	0	+	.	GENE_ID=EML4;Pool=1
chr2	42528481	42528565	227689572	0	+	.	GENE_ID=EML4;Pool=2
chr2	42530184	42530262	227781072	0	+	.	GENE_ID=EML4;Pool=1
chr2	42530262	42530371	227784576	0	+	.	GENE_ID=EML4;Pool=2
chr2	42530394	42530497	228759872	0	+	.	GENE_ID=EML4;Pool=1
chr2	42530497	42530586	228767432	0	+	.	GENE_ID=EML4;Pool=2
chr2	42531581	42531701	228805660	0	+	.	GENE_ID=EML4;Pool=1
chr2	42543115	42543223	228414528	0	+	.	GENE_ID=EML4;Pool=2
chr2	42544462	42544567	230023992	0	+	.	GENE_ID=EML4;Pool=1
chr2	42552494	42552624	229781040	0	+	.	GENE_ID=EML4;Pool=2
chr2	42553237	42553320	230564142	0	+	.	GENE_ID=EML4;Pool=1
chr2	42553320	42553395	230565305	0	+	.	GENE_ID=EML4;Pool=2
chr2	42556008	42556085	229606520	0	+	.	GENE_ID=EML4;Pool=1
chr2	42556085	42556173	229613949	0	+	.	GENE_ID=EML4;Pool=2
chr2	42556829	42556955	228751448	0	+	.	GENE_ID=EML4;Pool=1
chr2	42556955	42557076	228767305	0	+	.	GENE_ID=EML4;Pool=2
chr2	42557076	42557169	228796869	0	+	.	GENE_ID=EML4;Pool=1
chr2	42557169	42557262	228818307	0	+	.	GENE_ID=EML4;Pool=2
chr2	42557262	42557363	228834071	0	+	.	GENE_ID=EML4;Pool=1
chr2	47630307	47630426	236942817	0	+	.	GENE_ID=MSH2;Pool=2
chr2	47630402	47630519	236947138	0	+	.	GENE_ID=MSH2;Pool=1
chr2	47630509	47630598	236948093	0	+	.	GENE_ID=MSH2;Pool=2
chr2	47635559	47635660	237655143	0	+	.	GENE_ID=MSH2;Pool=1
chr2	47637250	47637374	237721702	0	+	.	GENE_ID=MSH2;Pool=2
chr2	47637373	47637456	237759472	0	+	.	GENE_ID=MSH2;Pool=1
chr2	47637456	47637538	237768698	0	+	.	GENE_ID=MSH2;Pool=2
chr2	47639583	47639667	235692136	0	+	.	GENE_ID=MSH2;Pool=1
chr2	47641313	47641423	239680434	0	+	.	GENE_ID=MSH2;Pool=2
chr2	47641444	47641535	239694657	0	+	.	GENE_ID=MSH2;Pool=1
chr2	47641539	47641623	239694744	0	+	.	GENE_ID=MSH2;Pool=2
chr2	47643392	47643502	235555845	0	+	.	GENE_ID=MSH2;Pool=1
chr2	47643502	47643603	235559334	0	+	.	GENE_ID=MSH2;Pool=2
chr2	47656818	47656930	239503262	0	+	.	GENE_ID=MSH2;Pool=1
chr2	47656930	47657017	239509741	0	+	.	GENE_ID=MSH2;Pool=2
chr2	47657017	47657120	239524898	0	+	.	GENE_ID=MSH2;Pool=1
chr2	47672607	47672730	258191574	0	+	.	GENE_ID=MSH2;Pool=2
chr2	47672761	47672884	258201628	0	+	.	GENE_ID=MSH2;Pool=1
chr2	47690171	47690297	242651455	0	+	.	GENE_ID=MSH2;Pool=2
chr2	47693812	47693939	257444649	0	+	.	GENE_ID=MSH2;Pool=1
chr2	47698056	47698161	238699348	0	+	.	GENE_ID=MSH2;Pool=2
chr2	47698168	47698272	238702685	0	+	.	GENE_ID=MSH2;Pool=1
chr2	47702183	47702262	236815587	0	+	.	GENE_ID=MSH2;Pool=2
chr2	47702241	47702323	236818060	0	+	.	GENE_ID=MSH2;Pool=1
chr2	47703412	47703525	241364904	0	+	.	GENE_ID=MSH2;Pool=2
chr2	47703525	47703609	241375823	0	+	.	GENE_ID=MSH2;Pool=1
chr2	47703609	47703711	241390437	0	+	.	GENE_ID=MSH2;Pool=2
chr2	47705329	47705436	240388592	0	+	.	GENE_ID=MSH2;Pool=1
chr2	47705433	47705518	240405521	0	+	.	GENE_ID=MSH2;Pool=2
chr2	47705517	47705595	240417352	0	+	.	GENE_ID=MSH2;Pool=1
chr2	47705595	47705686	240420862	0	+	.	GENE_ID=MSH2;Pool=2
chr2	47707830	47707929	235406697	0	+	.	GENE_ID=MSH2;Pool=1
chr2	47707929	47708004	235421010	0	+	.	GENE_ID=MSH2;Pool=2
chr2	47709859	47709938	237702371	0	+	.	GENE_ID=MSH2;Pool=1
chr2	47709955	47710079	237702477	0	+	.	GENE_ID=MSH2;Pool=2
chr2	47709989	47710084	237703486	0	+	.	GENE_ID=MSH2;Pool=1
chr2	48010326	48010432	238481521	0	+	.	GENE_ID=MSH6;Pool=2
chr2	48010436	48010573	238486223	0	+	.	GENE_ID=MSH6;Pool=1
chr2	48018026	48018152	236865027	0	+	.	GENE_ID=MSH6;Pool=2
chr2	48018152	48018262	236885923	0	+	.	GENE_ID=MSH6;Pool=1
chr2	48023056	48023137	236223903	0	+	.	GENE_ID=MSH6;Pool=2
chr2	48023137	48023222	236246420	0	+	.	GENE_ID=MSH6;Pool=1
chr2	48025751	48025860	257735044	0	+	.	GENE_ID=MSH6;Pool=2
chr2	48025860	48025962	257765576	0	+	.	GENE_ID=MSH6;Pool=1
chr2	48025962	48026052	257802730	0	+	.	GENE_ID=MSH6;Pool=2
chr2	48026052	48026182	257831625	0	+	.	GENE_ID=MSH6;Pool=1
chr2	48026182	48026309	257731000	0	+	.	GENE_ID=MSH6;Pool=2
chr2	48026309	48026434	257752696	0	+	.	GENE_ID=MSH6;Pool=1
chr2	48026434	48026558	257801277	0	+	.	GENE_ID=MSH6;Pool=2
chr2	48026558	48026660	257878744	0	+	.	GENE_ID=MSH6;Pool=1
chr2	48026660	48026779	257927083	0	+	.	GENE_ID=MSH6;Pool=2
chr2	48026779	48026856	238006007	0	+	.	GENE_ID=MSH6;Pool=1
chr2	48026856	48026984	238018062	0	+	.	GENE_ID=MSH6;Pool=2
chr2	48026977	48027055	238042039	0	+	.	GENE_ID=MSH6;Pool=1
chr2	48027046	48027169	238055250	0	+	.	GENE_ID=MSH6;Pool=2
chr2	48027168	48027289	238076498	0	+	.	GENE_ID=MSH6;Pool=1
chr2	48027289	48027377	257742460	0	+	.	GENE_ID=MSH6;Pool=2
chr2	48027372	48027486	257758179	0	+	.	GENE_ID=MSH6;Pool=1
chr2	48027486	48027564	257775564	0	+	.	GENE_ID=MSH6;Pool=2
chr2	48027563	48027635	257789735	0	+	.	GENE_ID=MSH6;Pool=1
chr2	48027632	48027734	257801983	0	+	.	GENE_ID=MSH6;Pool=2
chr2	48027731	48027847	257755837	0	+	.	GENE_ID=MSH6;Pool=1
chr2	48027847	48027948	257795953	0	+	.	GENE_ID=MSH6;Pool=2
chr2	48027948	48028072	257855790	0	+	.	GENE_ID=MSH6;Pool=1
chr2	48028072	48028194	257920839	0	+	.	GENE_ID=MSH6;Pool=2
chr2	48028194	48028315	257746144	0	+	.	GENE_ID=MSH6;Pool=1
chr2	48030540	48030644	238205876	0	+	.	GENE_ID=MSH6;Pool=2
chr2	48030642	48030770	238228637	0	+	.	GENE_ID=MSH6;Pool=1
chr2	48030770	48030881	238236064	0	+	.	GENE_ID=MSH6;Pool=2
chr2	48031943	48032061	235255911	0	+	.	GENE_ID=MSH6;Pool=1
chr2	48032061	48032174	235261220	0	+	.	GENE_ID=MSH6;Pool=2
chr2	48032677	48032796	236903470	0	+	.	GENE_ID=MSH6;Pool=1
chr2	48032816	48032939	236905420	0	+	.	GENE_ID=MSH6;Pool=2
chr2	48033249	48033360	241839100	0	+	.	GENE_ID=MSH6;Pool=1
chr2	48033360	48033456	241841870	0	+	.	GENE_ID=MSH6;Pool=2
chr2	48033411	48033534	241845298	0	+	.	GENE_ID=MSH6;Pool=1
chr2	48033557	48033652	235884794	0	+	.	GENE_ID=MSH6;Pool=2
chr2	48033652	48033726	235889826	0	+	.	GENE_ID=MSH6;Pool=1
chr2	48033726	48033843	235891398	0	+	.	GENE_ID=MSH6;Pool=2
chr2	48033875	48033999	235583861	0	+	.	GENE_ID=MSH6;Pool=1
chr2	60679605	60679734	222530987	0	+	.	GENE_ID=BCL11A;Pool=2
chr2	60679734	60679835	222547983	0	+	.	GENE_ID=BCL11A;Pool=1
chr2	60687517	60687637	224663398	0	+	.	GENE_ID=BCL11A;Pool=2
chr2	60687637	60687719	224676149	0	+	.	GENE_ID=BCL11A;Pool=1
chr2	60687719	60687799	224587792	0	+	.	GENE_ID=BCL11A;Pool=2
chr2	60687799	60687915	224591923	0	+	.	GENE_ID=BCL11A;Pool=1
chr2	60687878	60688011	224599382	0	+	.	GENE_ID=BCL11A;Pool=2
chr2	60688010	60688135	224602906	0	+	.	GENE_ID=BCL11A;Pool=1
chr2	60688132	60688255	224607366	0	+	.	GENE_ID=BCL11A;Pool=2
chr2	60688254	60688385	224591330	0	+	.	GENE_ID=BCL11A;Pool=1
chr2	60688378	60688494	224592690	0	+	.	GENE_ID=BCL11A;Pool=2
chr2	60688471	60688608	224593002	0	+	.	GENE_ID=BCL11A;Pool=1
chr2	60688537	60688638	224593724	0	+	.	GENE_ID=BCL11A;Pool=2
chr2	60688638	60688752	224601222	0	+	.	GENE_ID=BCL11A;Pool=1
chr2	60688750	60688886	223023504	0	+	.	GENE_ID=BCL11A;Pool=2
chr2	60688886	60689014	223029675	0	+	.	GENE_ID=BCL11A;Pool=1
chr2	60689012	60689099	223035091	0	+	.	GENE_ID=BCL11A;Pool=2
chr2	60689099	60689224	223040709	0	+	.	GENE_ID=BCL11A;Pool=1
chr2	60689213	60689346	223048618	0	+	.	GENE_ID=BCL11A;Pool=2
chr2	60689337	60689463	222820600	0	+	.	GENE_ID=BCL11A;Pool=1
chr2	60689463	60689576	222835503	0	+	.	GENE_ID=BCL11A;Pool=2
chr2	60695899	60695983	223785700	0	+	.	GENE_ID=BCL11A;Pool=1
chr2	60773039	60773126	223719430	0	+	.	GENE_ID=BCL11A;Pool=2
chr2	60773126	60773255	223738516	0	+	.	GENE_ID=BCL11A;Pool=1
chr2	60773255	60773346	223747275	0	+	.	GENE_ID=BCL11A;Pool=2
chr2	60773343	60773465	223763257	0	+	.	GENE_ID=BCL11A;Pool=1
chr2	60780316	60780454	223866047	0	+	.	GENE_ID=BCL11A;Pool=2
chr2	61108915	61109017	238557550	0	+	.	GENE_ID=REL;Pool=1
chr2	61118800	61118896	238477567	0	+	.	GENE_ID=REL;Pool=2
chr2	61118891	61118965	238482716	0	+	.	GENE_ID=REL;Pool=1
chr2	61121612	61121725	240500706	0	+	.	GENE_ID=REL;Pool=2
chr2	61128010	61128128	264038785	0	+	.	GENE_ID=REL;Pool=1
chr2	61143930	61144035	242259751	0	+	.	GENE_ID=REL;Pool=2
chr2	61144035	61144133	242266984	0	+	.	GENE_ID=REL;Pool=1
chr2	61145266	61145378	240130721	0	+	.	GENE_ID=REL;Pool=2
chr2	61145432	61145544	239630595	0	+	.	GENE_ID=REL;Pool=1
chr2	61145560	61145665	239630735	0	+	.	GENE_ID=REL;Pool=2
chr2	61145664	61145779	239650358	0	+	.	GENE_ID=REL;Pool=1
chr2	61147652	61147738	263772176	0	+	.	GENE_ID=REL;Pool=2
chr2	61147735	61147808	263772589	0	+	.	GENE_ID=REL;Pool=1
chr2	61148803	61148903	241921610	0	+	.	GENE_ID=REL;Pool=2
chr2	61148906	61149005	241921917	0	+	.	GENE_ID=REL;Pool=1
chr2	61149005	61149113	241931182	0	+	.	GENE_ID=REL;Pool=2
chr2	61149113	61149235	241945435	0	+	.	GENE_ID=REL;Pool=1
chr2	61149235	61149349	241960860	0	+	.	GENE_ID=REL;Pool=2
chr2	61149349	61149469	241975315	0	+	.	GENE_ID=REL;Pool=1
chr2	61149469	61149591	264236203	0	+	.	GENE_ID=REL;Pool=2
chr2	61149591	61149695	264255626	0	+	.	GENE_ID=REL;Pool=1
chr2	61705907	61706009	274394971	0	+	.	GENE_ID=XPO1;Pool=2
chr2	61706009	61706121	273389154	0	+	.	GENE_ID=XPO1;Pool=1
chr2	61708290	61708412	273201603	0	+	.	GENE_ID=XPO1;Pool=2
chr2	61709495	61709574	273534040	0	+	.	GENE_ID=XPO1;Pool=1
chr2	61710073	61710153	272816705	0	+	.	GENE_ID=XPO1;Pool=2
chr2	61710140	61710258	272819653	0	+	.	GENE_ID=XPO1;Pool=1
chr2	61711060	61711158	273991601	0	+	.	GENE_ID=XPO1;Pool=2
chr2	61711158	61711267	274002624	0	+	.	GENE_ID=XPO1;Pool=1
chr2	61712870	61712947	273154335	0	+	.	GENE_ID=XPO1;Pool=2
chr2	61712945	61713057	273157452	0	+	.	GENE_ID=XPO1;Pool=1
chr2	61713057	61713161	273161949	0	+	.	GENE_ID=XPO1;Pool=2
chr2	61715266	61715346	272966064	0	+	.	GENE_ID=XPO1;Pool=1
chr2	61715343	61715462	272971139	0	+	.	GENE_ID=XPO1;Pool=2
chr2	61715679	61715750	273456083	0	+	.	GENE_ID=XPO1;Pool=1
chr2	61715749	61715852	273461244	0	+	.	GENE_ID=XPO1;Pool=2
chr2	61715852	61715934	273465242	0	+	.	GENE_ID=XPO1;Pool=1
chr2	61717746	61717866	273140702	0	+	.	GENE_ID=XPO1;Pool=2
chr2	61717866	61717950	273147400	0	+	.	GENE_ID=XPO1;Pool=1
chr2	61719096	61719217	273139484	0	+	.	GENE_ID=XPO1;Pool=2
chr2	61719201	61719290	273147446	0	+	.	GENE_ID=XPO1;Pool=1
chr2	61719268	61719358	273148752	0	+	.	GENE_ID=XPO1;Pool=2
chr2	61719477	61719581	273398885	0	+	.	GENE_ID=XPO1;Pool=1
chr2	61719703	61719815	273457021	0	+	.	GENE_ID=XPO1;Pool=2
chr2	61719815	61719895	273457358	0	+	.	GENE_ID=XPO1;Pool=1
chr2	61720990	61721075	273610266	0	+	.	GENE_ID=XPO1;Pool=2
chr2	61721075	61721198	273620428	0	+	.	GENE_ID=XPO1;Pool=1
chr2	61721172	61721281	273625083	0	+	.	GENE_ID=XPO1;Pool=2
chr2	61722551	61722646	273186269	0	+	.	GENE_ID=XPO1;Pool=1
chr2	61722681	61722758	273190949	0	+	.	GENE_ID=XPO1;Pool=2
chr2	61723939	61724055	274028676	0	+	.	GENE_ID=XPO1;Pool=1
chr2	61724040	61724158	274029522	0	+	.	GENE_ID=XPO1;Pool=2
chr2	61725780	61725882	274158694	0	+	.	GENE_ID=XPO1;Pool=1
chr2	61725905	61726026	272982782	0	+	.	GENE_ID=XPO1;Pool=2
chr2	61726765	61726865	273465835	0	+	.	GENE_ID=XPO1;Pool=1
chr2	61726887	61727005	273466031	0	+	.	GENE_ID=XPO1;Pool=2
chr2	61726990	61727107	273469372	0	+	.	GENE_ID=XPO1;Pool=1
chr2	61729370	61729474	274365520	0	+	.	GENE_ID=XPO1;Pool=2
chr2	61749645	61749747	273529969	0	+	.	GENE_ID=XPO1;Pool=1
chr2	61749756	61749868	273533565	0	+	.	GENE_ID=XPO1;Pool=2
chr2	61753497	61753577	274234535	0	+	.	GENE_ID=XPO1;Pool=1
chr2	61753555	61753632	274234778	0	+	.	GENE_ID=XPO1;Pool=2
chr2	61753632	61753721	274239083	0	+	.	GENE_ID=XPO1;Pool=1
chr2	61760872	61760953	273424020	0	+	.	GENE_ID=XPO1;Pool=2
chr2	61760946	61761059	273426769	0	+	.	GENE_ID=XPO1;Pool=1
chr2	85360925	85361057	299021195	0	+	.	GENE_ID=TCF7L1;Pool=2
chr2	85361067	85361203	298949956	0	+	.	GENE_ID=TCF7L1;Pool=1
chr2	85361434	85361550	299006727	0	+	.	GENE_ID=TCF7L1;Pool=2
chr2	85361545	85361664	299007962	0	+	.	GENE_ID=TCF7L1;Pool=1
chr2	85510594	85510701	299128474	0	+	.	GENE_ID=TCF7L1;Pool=2
chr2	85529547	85529637	298990026	0	+	.	GENE_ID=TCF7L1;Pool=1
chr2	85529632	85529740	298992986	0	+	.	GENE_ID=TCF7L1;Pool=2
chr2	85531001	85531121	299076224	0	+	.	GENE_ID=TCF7L1;Pool=1
chr2	85531349	85531480	299193777	0	+	.	GENE_ID=TCF7L1;Pool=2
chr2	85532297	85532396	299254899	0	+	.	GENE_ID=TCF7L1;Pool=1
chr2	85532396	85532531	299260804	0	+	.	GENE_ID=TCF7L1;Pool=2
chr2	85533303	85533400	299031333	0	+	.	GENE_ID=TCF7L1;Pool=1
chr2	85533400	85533488	299040700	0	+	.	GENE_ID=TCF7L1;Pool=2
chr2	85533548	85533683	299111828	0	+	.	GENE_ID=TCF7L1;Pool=1
chr2	85534741	85534869	298916335	0	+	.	GENE_ID=TCF7L1;Pool=2
chr2	85536062	85536175	299255290	0	+	.	GENE_ID=TCF7L1;Pool=1
chr2	85536175	85536300	299260155	0	+	.	GENE_ID=TCF7L1;Pool=2
chr2	85536275	85536404	299262405	0	+	.	GENE_ID=TCF7L1;Pool=1
chr2	85536375	85536464	299263215	0	+	.	GENE_ID=TCF7L1;Pool=2
chr2	85536445	85536569	299264572	0	+	.	GENE_ID=TCF7L1;Pool=1
chr2	85536569	85536697	299266795	0	+	.	GENE_ID=TCF7L1;Pool=2
chr2	100167840	100167973	225298935	0	+	.	GENE_ID=AFF3;Pool=1
chr2	100167943	100168073	225309080	0	+	.	GENE_ID=AFF3;Pool=2
chr2	100170775	100170867	222917470	0	+	.	GENE_ID=AFF3;Pool=1
chr2	100170854	100170955	222924649	0	+	.	GENE_ID=AFF3;Pool=2
chr2	100170938	100171072	222928100	0	+	.	GENE_ID=AFF3;Pool=1
chr2	100171118	100171207	225066898	0	+	.	GENE_ID=AFF3;Pool=2
chr2	100175331	100175438	223283109	0	+	.	GENE_ID=AFF3;Pool=1
chr2	100176780	100176898	225144702	0	+	.	GENE_ID=AFF3;Pool=2
chr2	100181936	100182045	224090423	0	+	.	GENE_ID=AFF3;Pool=1
chr2	100182045	100182156	224098398	0	+	.	GENE_ID=AFF3;Pool=2
chr2	100185273	100185397	223240815	0	+	.	GENE_ID=AFF3;Pool=1
chr2	100194787	100194906	224334698	0	+	.	GENE_ID=AFF3;Pool=2
chr2	100194906	100194996	224342451	0	+	.	GENE_ID=AFF3;Pool=1
chr2	100199251	100199364	223275237	0	+	.	GENE_ID=AFF3;Pool=2
chr2	100199364	100199474	223292186	0	+	.	GENE_ID=AFF3;Pool=1
chr2	100203518	100203620	222862702	0	+	.	GENE_ID=AFF3;Pool=2
chr2	100203620	100203745	222881666	0	+	.	GENE_ID=AFF3;Pool=1
chr2	100209588	100209694	225156035	0	+	.	GENE_ID=AFF3;Pool=2
chr2	100209693	100209817	225170060	0	+	.	GENE_ID=AFF3;Pool=1
chr2	100209817	100209920	225176601	0	+	.	GENE_ID=AFF3;Pool=2
chr2	100209914	100210043	225181971	0	+	.	GENE_ID=AFF3;Pool=1
chr2	100210023	100210138	225190901	0	+	.	GENE_ID=AFF3;Pool=2
chr2	100210136	100210231	223845412	0	+	.	GENE_ID=AFF3;Pool=1
chr2	100210348	100210477	223845660	0	+	.	GENE_ID=AFF3;Pool=2
chr2	100210495	100210581	223846085	0	+	.	GENE_ID=AFF3;Pool=1
chr2	100210572	100210677	223862141	0	+	.	GENE_ID=AFF3;Pool=2
chr2	100210677	100210761	225178542	0	+	.	GENE_ID=AFF3;Pool=1
chr2	100217846	100217984	223741192	0	+	.	GENE_ID=AFF3;Pool=2
chr2	100217984	100218116	223745817	0	+	.	GENE_ID=AFF3;Pool=1
chr2	100266008	100266129	222789201	0	+	.	GENE_ID=AFF3;Pool=2
chr2	100288927	100289052	224395033	0	+	.	GENE_ID=AFF3;Pool=1
chr2	100343518	100343614	224007475	0	+	.	GENE_ID=AFF3;Pool=2
chr2	100360545	100360668	224432485	0	+	.	GENE_ID=AFF3;Pool=1
chr2	100368645	100368766	223818723	0	+	.	GENE_ID=AFF3;Pool=2
chr2	100453886	100454007	224016278	0	+	.	GENE_ID=AFF3;Pool=1
chr2	100623083	100623210	223059174	0	+	.	GENE_ID=AFF3;Pool=2
chr2	100623210	100623320	223069905	0	+	.	GENE_ID=AFF3;Pool=1
chr2	100623320	100623449	223088530	0	+	.	GENE_ID=AFF3;Pool=2
chr2	100623449	100623551	223106451	0	+	.	GENE_ID=AFF3;Pool=1
chr2	100623592	100623714	225073259	0	+	.	GENE_ID=AFF3;Pool=2
chr2	100623713	100623808	225090146	0	+	.	GENE_ID=AFF3;Pool=1
chr2	100623808	100623925	225102835	0	+	.	GENE_ID=AFF3;Pool=2
chr2	100625172	100625289	223198887	0	+	.	GENE_ID=AFF3;Pool=1
chr2	100625289	100625411	223226597	0	+	.	GENE_ID=AFF3;Pool=2
chr2	100627918	100628047	222582307	0	+	.	GENE_ID=AFF3;Pool=1
chr2	113976087	113976206	240211846	0	+	.	GENE_ID=PAX8;Pool=2
chr2	113977600	113977727	237445497	0	+	.	GENE_ID=PAX8;Pool=1
chr2	113977718	113977845	237450466	0	+	.	GENE_ID=PAX8;Pool=2
chr2	113984711	113984834	237530969	0	+	.	GENE_ID=PAX8;Pool=1
chr2	113992969	113993083	237168735	0	+	.	GENE_ID=PAX8;Pool=2
chr2	113993083	113993176	237172749	0	+	.	GENE_ID=PAX8;Pool=1
chr2	113994117	113994227	234914154	0	+	.	GENE_ID=PAX8;Pool=2
chr2	113994214	113994329	234920506	0	+	.	GENE_ID=PAX8;Pool=1
chr2	113999051	113999182	234913890	0	+	.	GENE_ID=PAX8;Pool=2
chr2	113999174	113999290	234925392	0	+	.	GENE_ID=PAX8;Pool=1
chr2	113999285	113999373	234932399	0	+	.	GENE_ID=PAX8;Pool=2
chr2	113999528	113999661	239064384	0	+	.	GENE_ID=PAX8;Pool=1
chr2	113999654	113999777	239086549	0	+	.	GENE_ID=PAX8;Pool=2
chr2	114000248	114000357	237516735	0	+	.	GENE_ID=PAX8;Pool=1
chr2	114002002	114002113	235035286	0	+	.	GENE_ID=PAX8;Pool=2
chr2	114002113	114002211	235040578	0	+	.	GENE_ID=PAX8;Pool=1
chr2	114004286	114004410	236410744	0	+	.	GENE_ID=PAX8;Pool=2
chr2	114004399	114004531	236422771	0	+	.	GENE_ID=PAX8;Pool=1
chr2	114035945	114036060	237337100	0	+	.	GENE_ID=PAX8;Pool=2
chr2	128015097	128015191	229804987	0	+	.	GENE_ID=ERCC3;Pool=1
chr2	128015191	128015318	229824988	0	+	.	GENE_ID=ERCC3;Pool=2
chr2	128016868	128017001	231929356	0	+	.	GENE_ID=ERCC3;Pool=1
chr2	128016996	128017098	231939681	0	+	.	GENE_ID=ERCC3;Pool=2
chr2	128018771	128018851	230745406	0	+	.	GENE_ID=ERCC3;Pool=1
chr2	128018851	128018931	230751341	0	+	.	GENE_ID=ERCC3;Pool=2
chr2	128028893	128029009	230524172	0	+	.	GENE_ID=ERCC3;Pool=1
chr2	128029009	128029127	230528253	0	+	.	GENE_ID=ERCC3;Pool=2
chr2	128030439	128030538	228428556	0	+	.	GENE_ID=ERCC3;Pool=1
chr2	128036727	128036854	232198762	0	+	.	GENE_ID=ERCC3;Pool=2
chr2	128036854	128036962	232219152	0	+	.	GENE_ID=ERCC3;Pool=1
chr2	128037959	128038084	231129322	0	+	.	GENE_ID=ERCC3;Pool=2
chr2	128038084	128038207	231147136	0	+	.	GENE_ID=ERCC3;Pool=1
chr2	128044256	128044385	230993793	0	+	.	GENE_ID=ERCC3;Pool=2
chr2	128044379	128044480	231011331	0	+	.	GENE_ID=ERCC3;Pool=1
chr2	128044474	128044600	231036093	0	+	.	GENE_ID=ERCC3;Pool=2
chr2	128046218	128046347	232985420	0	+	.	GENE_ID=ERCC3;Pool=1
chr2	128046347	128046457	232996915	0	+	.	GENE_ID=ERCC3;Pool=2
chr2	128046829	128046953	230495533	0	+	.	GENE_ID=ERCC3;Pool=1
chr2	128046953	128047078	230508708	0	+	.	GENE_ID=ERCC3;Pool=2
chr2	128047204	128047331	229353274	0	+	.	GENE_ID=ERCC3;Pool=1
chr2	128047327	128047451	229381883	0	+	.	GENE_ID=ERCC3;Pool=2
chr2	128047735	128047858	230651672	0	+	.	GENE_ID=ERCC3;Pool=1
chr2	128050179	128050303	231611576	0	+	.	GENE_ID=ERCC3;Pool=2
chr2	128050303	128050423	231635036	0	+	.	GENE_ID=ERCC3;Pool=1
[truncated: 13,514 more rows]
